# Supplementary material for: Relationship between circadian genes and memory impairment caused by sleep deprivation
Source: PeerJ. 2022 Mar 21;10:e13165. doi: 10.7717/peerj.13165 (PMC8944342; doi:10.7717/peerj.13165)
Supplement: Supplemental Information 6 [file peerj-10-13165-s006.gz]

Archive with 1 entries (1 files):
- peerj-10-13165-s006
