# Supplementary material for: Relationship between circadian genes and memory impairment caused by sleep deprivation
Source: PeerJ. 2022 Mar 21;10:e13165. doi: 10.7717/peerj.13165 (PMC8944342; doi:10.7717/peerj.13165)
Supplement: Supplemental Information 6 [file peerj-10-13165-s006.gz › peerj-10-13165-s006]

!Series_title	"Molecular correlates of sleep deprivation in the brain of three inbred mouse strains in an around-the-clock experiment"
!Series_geo_accession	"GSE9442"
!Series_status	"Public on Dec 07 2007"
!Series_submission_date	"Oct 26 2007"
!Series_last_update_date	"Feb 11 2019"
!Series_pubmed_id	"18077435"
!Series_summary	"These studies adress differential changes in gene expression between sleep deprived and control mice. We profiled gene expression at four time points across the 24H Light/Dark cycle to take into account circadian influences and used three different inbred strains to understand the influence of genetic background."
!Series_summary	"Keywords: brain, circadian, genetic background, sleep deprivation"
!Series_overall_design	"Experiments were performed on male mice ( AKR/J (A), C57BL/6J (B), DBA/2J (D)), 12-13 weeks of age, purchased from Jackson Laboratory. Animals were housed in a light/dark cycle of 24 hrs with water and food available ad libitum. Mice of the 3 inbred strains were sleep deprived for 6h starting at light onset (ZT0), at the middle of the light (ZT6), at the beginning of the dark (ZT12), or at the middle of the dark (ZT18) period, and sacrificed together with their home-cage controls (n=9 / strain =3 / time =4 / condition =2; total =216 mice)."
!Series_type	"Expression profiling by array"
!Series_contributor	"Stéphane,,Dorsaz"
!Series_contributor	"Brice,,Petit"
!Series_contributor	"Sylvain,,Pradervand"
!Series_contributor	"Paul,,Franken"
!Series_contributor	"Mehdi,,Tafti"
!Series_sample_id	"GSM239868 GSM239869 GSM239870 GSM239871 GSM239872 GSM239873 GSM239874 GSM239875 GSM239876 GSM239877 GSM239878 GSM239879 GSM239880 GSM239881 GSM239882 GSM239883 GSM239884 GSM239885 GSM239886 GSM239887 GSM239888 GSM239889 GSM239890 GSM239891 GSM239892 GSM239893 GSM239894 GSM239895 GSM239896 GSM239897 GSM239898 GSM239899 GSM239900 GSM239901 GSM239902 GSM239903 GSM239904 GSM239905 GSM239906 GSM239907 GSM239908 GSM239909 GSM239910 GSM239911 GSM239912 GSM239913 GSM239914 GSM239915 GSM239916 GSM239917 GSM239918 GSM239919 GSM239920 GSM239921 GSM239922 GSM239923 GSM239924 GSM239925 GSM239926 GSM239927 GSM239928 GSM239929 GSM239930 GSM239931 GSM239932 GSM239933 GSM239934 GSM239935 GSM239936 GSM239937 GSM239938 "
!Series_contact_name	"Mehdi,,Tafti"
!Series_contact_email	"mehdi.tafti@unil.ch"
!Series_contact_phone	"+41216923971"
!Series_contact_department	"CIG"
!Series_contact_institute	"University of Lausanne"
!Series_contact_address	"Genopode"
!Series_contact_city	"Lausanne"
!Series_contact_zip/postal_code	"1015"
!Series_contact_country	"Switzerland"
!Series_supplementary_file	"ftp://ftp.ncbi.nlm.nih.gov/geo/series/GSE9nnn/GSE9442/suppl/GSE9442_RAW.tar"
!Series_platform_id	"GPL1261"
!Series_platform_taxid	"10090"
!Series_sample_taxid	"10090"
!Series_relation	"SubSeries of: GSE9444"
!Series_relation	"BioProject: https://www.ncbi.nlm.nih.gov/bioproject/PRJNA105157"

!Sample_title	"AK_Control_ZT 0_1"	"AK_Control_ZT 0_2"	"AK_Control_ZT 0_3"	"AK_Control_ZT 6_1"	"AK_Control_ZT 6_2"	"AK_Control_ZT 6_3"	"AK_Control_ZT 12_1"	"AK_Control_ZT 12_2"	"AK_Control_ZT 12_3"	"AK_Control_ZT 18_1"	"AK_Control_ZT 18_2"	"AK_Control_ZT 18_3"	"AK_SleepDep_ZT 0_1"	"AK_SleepDep_ZT 0_2"	"AK_SleepDep_ZT 0_3"	"AK_SleepDep_ZT 6_1"	"AK_SleepDep_ZT 6_2"	"AK_SleepDep_ZT 6_3"	"AK_SleepDep_ZT 12_1"	"AK_SleepDep_ZT 12_2"	"AK_SleepDep_ZT 12_3"	"AK_SleepDep_ZT 18_1"	"AK_SleepDep_ZT 18_2"	"B6_Control_ZT 0_1"	"B6_Control_ZT 0_2"	"B6_Control_ZT 0_3"	"B6_Control_ZT 6_1"	"B6_Control_ZT 6_2"	"B6_Control_ZT 6_3"	"B6_Control_ZT 12_1"	"B6_Control_ZT 12_2"	"B6_Control_ZT 12_3"	"B6_Control_ZT 18_1"	"B6_Control_ZT 18_2"	"B6_Control_ZT 18_3"	"B6_SleepDep_ZT 0_1"	"B6_SleepDep_ZT 0_2"	"B6_SleepDep_ZT 0_3"	"B6_SleepDep_ZT 6_1"	"B6_SleepDep_ZT 6_2"	"B6_SleepDep_ZT 6_3"	"B6_SleepDep_ZT 12_1"	"B6_SleepDep_ZT 12_2"	"B6_SleepDep_ZT 12_3"	"B6_SleepDep_ZT 18_1"	"B6_SleepDep_ZT 18_2"	"B6_SleepDep_ZT 18_3"	"D2_Control_ZT 0_1"	"D2_Control_ZT 0_2"	"D2_Control_ZT 0_3"	"D2_Control_ZT 6_1"	"D2_Control_ZT 6_2"	"D2_Control_ZT 6_3"	"D2_Control_ZT 12_1"	"D2_Control_ZT 12_2"	"D2_Control_ZT 12_3"	"D2_Control_ZT 18_1"	"D2_Control_ZT 18_2"	"D2_Control_ZT 18_3"	"D2_SleepDep_ZT 0_1"	"D2_SleepDep_ZT 0_2"	"D2_SleepDep_ZT 0_3"	"D2_SleepDep_ZT 6_1"	"D2_SleepDep_ZT 6_2"	"D2_SleepDep_ZT 6_3"	"D2_SleepDep_ZT 12_1"	"D2_SleepDep_ZT 12_2"	"D2_SleepDep_ZT 12_3"	"D2_SleepDep_ZT 18_1"	"D2_SleepDep_ZT 18_2"	"D2_SleepDep_ZT 18_3"
!Sample_geo_accession	"GSM239868"	"GSM239869"	"GSM239870"	"GSM239871"	"GSM239872"	"GSM239873"	"GSM239874"	"GSM239875"	"GSM239876"	"GSM239877"	"GSM239878"	"GSM239879"	"GSM239880"	"GSM239881"	"GSM239882"	"GSM239883"	"GSM239884"	"GSM239885"	"GSM239886"	"GSM239887"	"GSM239888"	"GSM239889"	"GSM239890"	"GSM239891"	"GSM239892"	"GSM239893"	"GSM239894"	"GSM239895"	"GSM239896"	"GSM239897"	"GSM239898"	"GSM239899"	"GSM239900"	"GSM239901"	"GSM239902"	"GSM239903"	"GSM239904"	"GSM239905"	"GSM239906"	"GSM239907"	"GSM239908"	"GSM239909"	"GSM239910"	"GSM239911"	"GSM239912"	"GSM239913"	"GSM239914"	"GSM239915"	"GSM239916"	"GSM239917"	"GSM239918"	"GSM239919"	"GSM239920"	"GSM239921"	"GSM239922"	"GSM239923"	"GSM239924"	"GSM239925"	"GSM239926"	"GSM239927"	"GSM239928"	"GSM239929"	"GSM239930"	"GSM239931"	"GSM239932"	"GSM239933"	"GSM239934"	"GSM239935"	"GSM239936"	"GSM239937"	"GSM239938"
!Sample_status	"Public on Dec 07 2007"	"Public on Dec 07 2007"	"Public on Dec 07 2007"	"Public on Dec 07 2007"	"Public on Dec 07 2007"	"Public on Dec 07 2007"	"Public on Dec 07 2007"	"Public on Dec 07 2007"	"Public on Dec 07 2007"	"Public on Dec 07 2007"	"Public on Dec 07 2007"	"Public on Dec 07 2007"	"Public on Dec 07 2007"	"Public on Dec 07 2007"	"Public on Dec 07 2007"	"Public on Dec 07 2007"	"Public on Dec 07 2007"	"Public on Dec 07 2007"	"Public on Dec 07 2007"	"Public on Dec 07 2007"	"Public on Dec 07 2007"	"Public on Dec 07 2007"	"Public on Dec 07 2007"	"Public on Dec 07 2007"	"Public on Dec 07 2007"	"Public on Dec 07 2007"	"Public on Dec 07 2007"	"Public on Dec 07 2007"	"Public on Dec 07 2007"	"Public on Dec 07 2007"	"Public on Dec 07 2007"	"Public on Dec 07 2007"	"Public on Dec 07 2007"	"Public on Dec 07 2007"	"Public on Dec 07 2007"	"Public on Dec 07 2007"	"Public on Dec 07 2007"	"Public on Dec 07 2007"	"Public on Dec 07 2007"	"Public on Dec 07 2007"	"Public on Dec 07 2007"	"Public on Dec 07 2007"	"Public on Dec 07 2007"	"Public on Dec 07 2007"	"Public on Dec 07 2007"	"Public on Dec 07 2007"	"Public on Dec 07 2007"	"Public on Dec 07 2007"	"Public on Dec 07 2007"	"Public on Dec 07 2007"	"Public on Dec 07 2007"	"Public on Dec 07 2007"	"Public on Dec 07 2007"	"Public on Dec 07 2007"	"Public on Dec 07 2007"	"Public on Dec 07 2007"	"Public on Dec 07 2007"	"Public on Dec 07 2007"	"Public on Dec 07 2007"	"Public on Dec 07 2007"	"Public on Dec 07 2007"	"Public on Dec 07 2007"	"Public on Dec 07 2007"	"Public on Dec 07 2007"	"Public on Dec 07 2007"	"Public on Dec 07 2007"	"Public on Dec 07 2007"	"Public on Dec 07 2007"	"Public on Dec 07 2007"	"Public on Dec 07 2007"	"Public on Dec 07 2007"
!Sample_submission_date	"Oct 26 2007"	"Oct 26 2007"	"Oct 26 2007"	"Oct 26 2007"	"Oct 26 2007"	"Oct 26 2007"	"Oct 26 2007"	"Oct 26 2007"	"Oct 26 2007"	"Oct 26 2007"	"Oct 26 2007"	"Oct 26 2007"	"Oct 26 2007"	"Oct 26 2007"	"Oct 26 2007"	"Oct 26 2007"	"Oct 26 2007"	"Oct 26 2007"	"Oct 26 2007"	"Oct 26 2007"	"Oct 26 2007"	"Oct 26 2007"	"Oct 26 2007"	"Oct 26 2007"	"Oct 26 2007"	"Oct 26 2007"	"Oct 26 2007"	"Oct 26 2007"	"Oct 26 2007"	"Oct 26 2007"	"Oct 26 2007"	"Oct 26 2007"	"Oct 26 2007"	"Oct 26 2007"	"Oct 26 2007"	"Oct 26 2007"	"Oct 26 2007"	"Oct 26 2007"	"Oct 26 2007"	"Oct 26 2007"	"Oct 26 2007"	"Oct 26 2007"	"Oct 26 2007"	"Oct 26 2007"	"Oct 26 2007"	"Oct 26 2007"	"Oct 26 2007"	"Oct 26 2007"	"Oct 26 2007"	"Oct 26 2007"	"Oct 26 2007"	"Oct 26 2007"	"Oct 26 2007"	"Oct 26 2007"	"Oct 26 2007"	"Oct 26 2007"	"Oct 26 2007"	"Oct 26 2007"	"Oct 26 2007"	"Oct 26 2007"	"Oct 26 2007"	"Oct 26 2007"	"Oct 26 2007"	"Oct 26 2007"	"Oct 26 2007"	"Oct 26 2007"	"Oct 26 2007"	"Oct 26 2007"	"Oct 26 2007"	"Oct 26 2007"	"Oct 26 2007"
!Sample_last_update_date	"Aug 28 2018"	"Aug 28 2018"	"Aug 28 2018"	"Aug 28 2018"	"Aug 28 2018"	"Aug 28 2018"	"Aug 28 2018"	"Aug 28 2018"	"Aug 28 2018"	"Aug 28 2018"	"Aug 28 2018"	"Aug 28 2018"	"Aug 28 2018"	"Aug 28 2018"	"Aug 28 2018"	"Aug 28 2018"	"Aug 28 2018"	"Aug 28 2018"	"Aug 28 2018"	"Aug 28 2018"	"Aug 28 2018"	"Aug 28 2018"	"Aug 28 2018"	"Aug 28 2018"	"Aug 28 2018"	"Aug 28 2018"	"Aug 28 2018"	"Aug 28 2018"	"Aug 28 2018"	"Aug 28 2018"	"Aug 28 2018"	"Aug 28 2018"	"Aug 28 2018"	"Aug 28 2018"	"Aug 28 2018"	"Aug 28 2018"	"Aug 28 2018"	"Aug 28 2018"	"Aug 28 2018"	"Aug 28 2018"	"Aug 28 2018"	"Aug 28 2018"	"Aug 28 2018"	"Aug 28 2018"	"Aug 28 2018"	"Aug 28 2018"	"Aug 28 2018"	"Aug 28 2018"	"Aug 28 2018"	"Aug 28 2018"	"Aug 28 2018"	"Aug 28 2018"	"Aug 28 2018"	"Aug 28 2018"	"Aug 28 2018"	"Aug 28 2018"	"Aug 28 2018"	"Aug 28 2018"	"Aug 28 2018"	"Aug 28 2018"	"Aug 28 2018"	"Aug 28 2018"	"Aug 28 2018"	"Aug 28 2018"	"Aug 28 2018"	"Aug 28 2018"	"Aug 28 2018"	"Aug 28 2018"	"Aug 28 2018"	"Aug 28 2018"	"Aug 28 2018"
!Sample_type	"RNA"	"RNA"	"RNA"	"RNA"	"RNA"	"RNA"	"RNA"	"RNA"	"RNA"	"RNA"	"RNA"	"RNA"	"RNA"	"RNA"	"RNA"	"RNA"	"RNA"	"RNA"	"RNA"	"RNA"	"RNA"	"RNA"	"RNA"	"RNA"	"RNA"	"RNA"	"RNA"	"RNA"	"RNA"	"RNA"	"RNA"	"RNA"	"RNA"	"RNA"	"RNA"	"RNA"	"RNA"	"RNA"	"RNA"	"RNA"	"RNA"	"RNA"	"RNA"	"RNA"	"RNA"	"RNA"	"RNA"	"RNA"	"RNA"	"RNA"	"RNA"	"RNA"	"RNA"	"RNA"	"RNA"	"RNA"	"RNA"	"RNA"	"RNA"	"RNA"	"RNA"	"RNA"	"RNA"	"RNA"	"RNA"	"RNA"	"RNA"	"RNA"	"RNA"	"RNA"	"RNA"
!Sample_channel_count	"1"	"1"	"1"	"1"	"1"	"1"	"1"	"1"	"1"	"1"	"1"	"1"	"1"	"1"	"1"	"1"	"1"	"1"	"1"	"1"	"1"	"1"	"1"	"1"	"1"	"1"	"1"	"1"	"1"	"1"	"1"	"1"	"1"	"1"	"1"	"1"	"1"	"1"	"1"	"1"	"1"	"1"	"1"	"1"	"1"	"1"	"1"	"1"	"1"	"1"	"1"	"1"	"1"	"1"	"1"	"1"	"1"	"1"	"1"	"1"	"1"	"1"	"1"	"1"	"1"	"1"	"1"	"1"	"1"	"1"	"1"
!Sample_source_name_ch1	"AKR/J, control, time of sacrifice ZT 0, replicat 1"	"AKR/J, control, time of sacrifice ZT 0, replicat 2"	"AKR/J, control, time of sacrifice ZT 0, replicat 3"	"AKR/J, control, time of sacrifice ZT 6, replicat 1"	"AKR/J, control, time of sacrifice ZT 6, replicat 2"	"AKR/J, control, time of sacrifice ZT 6, replicat 3"	"AKR/J, control, time of sacrifice ZT 12, replicat 1"	"AKR/J, control, time of sacrifice ZT 12, replicat 2"	"AKR/J, control, time of sacrifice ZT 12, replicat 3"	"AKR/J, control, time of sacrifice ZT 18, replicat 1"	"AKR/J, control, time of sacrifice ZT 18, replicat 2"	"AKR/J, control, time of sacrifice ZT 18, replicat 3"	"AKR/J, sleep deprived, time of sacrifice ZT 0, replicat 1"	"AKR/J, sleep deprived, time of sacrifice ZT 0, replicat 2"	"AKR/J, sleep deprived, time of sacrifice ZT 0, replicat 3"	"AKR/J, sleep deprived, time of sacrifice ZT 6, replicat 1"	"AKR/J, sleep deprived, time of sacrifice ZT 6, replicat 2"	"AKR/J, sleep deprived, time of sacrifice ZT 6, replicat 3"	"AKR/J, sleep deprived, time of sacrifice ZT 12, replicat 1"	"AKR/J, sleep deprived, time of sacrifice ZT 12, replicat 2"	"AKR/J, sleep deprived, time of sacrifice ZT 12, replicat 3"	"AKR/J, sleep deprived, time of sacrifice ZT 18, replicat 1"	"AKR/J, sleep deprived, time of sacrifice ZT 18, replicat 2"	"C57BL/6J, control, time of sacrifice ZT 0, replicat 1"	"C57BL/6J, control, time of sacrifice ZT 0, replicat 2"	"C57BL/6J, control, time of sacrifice ZT 0, replicat 3"	"C57BL/6J, control, time of sacrifice ZT 6, replicat 1"	"C57BL/6J, control, time of sacrifice ZT 6, replicat 2"	"C57BL/6J, control, time of sacrifice ZT 6, replicat 3"	"C57BL/6J, control, time of sacrifice ZT 12, replicat 1"	"C57BL/6J, control, time of sacrifice ZT 12, replicat 2"	"C57BL/6J, control, time of sacrifice ZT 12, replicat 3"	"C57BL/6J, control, time of sacrifice ZT 18, replicat 1"	"C57BL/6J, control, time of sacrifice ZT 18, replicat 2"	"C57BL/6J, control, time of sacrifice ZT 18, replicat 3"	"C57BL/6J, sleep deprived, time of sacrifice ZT 0, replicat 1"	"C57BL/6J, sleep deprived, time of sacrifice ZT 0, replicat 2"	"C57BL/6J, sleep deprived, time of sacrifice ZT 0, replicat 3"	"C57BL/6J, sleep deprived, time of sacrifice ZT 6, replicat 1"	"C57BL/6J, sleep deprived, time of sacrifice ZT 6, replicat 2"	"C57BL/6J, sleep deprived, time of sacrifice ZT 6, replicat 3"	"C57BL/6J, sleep deprived, time of sacrifice ZT 12, replicat 1"	"C57BL/6J, sleep deprived, time of sacrifice ZT 12, replicat 2"	"C57BL/6J, sleep deprived, time of sacrifice ZT 12, replicat 3"	"C57BL/6J, sleep deprived, time of sacrifice ZT 18, replicat 1"	"C57BL/6J, sleep deprived, time of sacrifice ZT 18, replicat 2"	"C57BL/6J, sleep deprived, time of sacrifice ZT 18, replicat 3"	"DBA/2J, control, time of sacrifice ZT 0, replicat 1"	"DBA/2J, control, time of sacrifice ZT 0, replicat 2"	"DBA/2J, control, time of sacrifice ZT 0, replicat 3"	"DBA/2J, control, time of sacrifice ZT 6, replicat 1"	"DBA/2J, control, time of sacrifice ZT 6, replicat 2"	"DBA/2J, control, time of sacrifice ZT 6, replicat 3"	"DBA/2J, control, time of sacrifice ZT 12, replicat 1"	"DBA/2J, control, time of sacrifice ZT 12, replicat 2"	"DBA/2J, control, time of sacrifice ZT 12, replicat 3"	"DBA/2J, control, time of sacrifice ZT 18, replicat 1"	"DBA/2J, control, time of sacrifice ZT 18, replicat 2"	"DBA/2J, control, time of sacrifice ZT 18, replicat 3"	"DBA/2J, sleep deprived, time of sacrifice ZT 0, replicat 1"	"DBA/2J, sleep deprived, time of sacrifice ZT 0, replicat 2"	"DBA/2J, sleep deprived, time of sacrifice ZT 0, replicat 3"	"DBA/2J, sleep deprived, time of sacrifice ZT 6, replicat 1"	"DBA/2J, sleep deprived, time of sacrifice ZT 6, replicat 2"	"DBA/2J, sleep deprived, time of sacrifice ZT 6, replicat 3"	"DBA/2J, sleep deprived, time of sacrifice ZT 12, replicat 1"	"DBA/2J, sleep deprived, time of sacrifice ZT 12, replicat 2"	"DBA/2J, sleep deprived, time of sacrifice ZT 12, replicat 3"	"DBA/2J, sleep deprived, time of sacrifice ZT 18, replicat 1"	"DBA/2J, sleep deprived, time of sacrifice ZT 18, replicat 2"	"DBA/2J, sleep deprived, time of sacrifice ZT 18, replicat 3"
!Sample_organism_ch1	"Mus musculus"	"Mus musculus"	"Mus musculus"	"Mus musculus"	"Mus musculus"	"Mus musculus"	"Mus musculus"	"Mus musculus"	"Mus musculus"	"Mus musculus"	"Mus musculus"	"Mus musculus"	"Mus musculus"	"Mus musculus"	"Mus musculus"	"Mus musculus"	"Mus musculus"	"Mus musculus"	"Mus musculus"	"Mus musculus"	"Mus musculus"	"Mus musculus"	"Mus musculus"	"Mus musculus"	"Mus musculus"	"Mus musculus"	"Mus musculus"	"Mus musculus"	"Mus musculus"	"Mus musculus"	"Mus musculus"	"Mus musculus"	"Mus musculus"	"Mus musculus"	"Mus musculus"	"Mus musculus"	"Mus musculus"	"Mus musculus"	"Mus musculus"	"Mus musculus"	"Mus musculus"	"Mus musculus"	"Mus musculus"	"Mus musculus"	"Mus musculus"	"Mus musculus"	"Mus musculus"	"Mus musculus"	"Mus musculus"	"Mus musculus"	"Mus musculus"	"Mus musculus"	"Mus musculus"	"Mus musculus"	"Mus musculus"	"Mus musculus"	"Mus musculus"	"Mus musculus"	"Mus musculus"	"Mus musculus"	"Mus musculus"	"Mus musculus"	"Mus musculus"	"Mus musculus"	"Mus musculus"	"Mus musculus"	"Mus musculus"	"Mus musculus"	"Mus musculus"	"Mus musculus"	"Mus musculus"
!Sample_characteristics_ch1	"Strain: AKR/J, Gender: male, Age: 12-13 weeks of age, Tissue: whole brain"	"Strain: AKR/J, Gender: male, Age: 12-13 weeks of age, Tissue: whole brain"	"Strain: AKR/J, Gender: male, Age: 12-13 weeks of age, Tissue: whole brain"	"Strain: AKR/J, Gender: male, Age: 12-13 weeks of age, Tissue: whole brain"	"Strain: AKR/J, Gender: male, Age: 12-13 weeks of age, Tissue: whole brain"	"Strain: AKR/J, Gender: male, Age: 12-13 weeks of age, Tissue: whole brain"	"Strain: AKR/J, Gender: male, Age: 12-13 weeks of age, Tissue: whole brain"	"Strain: AKR/J, Gender: male, Age: 12-13 weeks of age, Tissue: whole brain"	"Strain: AKR/J, Gender: male, Age: 12-13 weeks of age, Tissue: whole brain"	"Strain: AKR/J, Gender: male, Age: 12-13 weeks of age, Tissue: whole brain"	"Strain: AKR/J, Gender: male, Age: 12-13 weeks of age, Tissue: whole brain"	"Strain: AKR/J, Gender: male, Age: 12-13 weeks of age, Tissue: whole brain"	"Strain: AKR/J, Gender: male, Age: 12-13 weeks of age, Tissue: whole brain"	"Strain: AKR/J, Gender: male, Age: 12-13 weeks of age, Tissue: whole brain"	"Strain: AKR/J, Gender: male, Age: 12-13 weeks of age, Tissue: whole brain"	"Strain: AKR/J, Gender: male, Age: 12-13 weeks of age, Tissue: whole brain"	"Strain: AKR/J, Gender: male, Age: 12-13 weeks of age, Tissue: whole brain"	"Strain: AKR/J, Gender: male, Age: 12-13 weeks of age, Tissue: whole brain"	"Strain: AKR/J, Gender: male, Age: 12-13 weeks of age, Tissue: whole brain"	"Strain: AKR/J, Gender: male, Age: 12-13 weeks of age, Tissue: whole brain"	"Strain: AKR/J, Gender: male, Age: 12-13 weeks of age, Tissue: whole brain"	"Strain: AKR/J, Gender: male, Age: 12-13 weeks of age, Tissue: whole brain"	"Strain: AKR/J, Gender: male, Age: 12-13 weeks of age, Tissue: whole brain"	"Strain: C57BL/6J, Gender: male, Age: 12-13 weeks of age, Tissue: whole brain"	"Strain: C57BL/6J, Gender: male, Age: 12-13 weeks of age, Tissue: whole brain"	"Strain: C57BL/6J, Gender: male, Age: 12-13 weeks of age, Tissue: whole brain"	"Strain: C57BL/6J, Gender: male, Age: 12-13 weeks of age, Tissue: whole brain"	"Strain: C57BL/6J, Gender: male, Age: 12-13 weeks of age, Tissue: whole brain"	"Strain: C57BL/6J, Gender: male, Age: 12-13 weeks of age, Tissue: whole brain"	"Strain: C57BL/6J, Gender: male, Age: 12-13 weeks of age, Tissue: whole brain"	"Strain: C57BL/6J, Gender: male, Age: 12-13 weeks of age, Tissue: whole brain"	"Strain: C57BL/6J, Gender: male, Age: 12-13 weeks of age, Tissue: whole brain"	"Strain: C57BL/6J, Gender: male, Age: 12-13 weeks of age, Tissue: whole brain"	"Strain: C57BL/6J, Gender: male, Age: 12-13 weeks of age, Tissue: whole brain"	"Strain: C57BL/6J, Gender: male, Age: 12-13 weeks of age, Tissue: whole brain"	"Strain: C57BL/6J, Gender: male, Age: 12-13 weeks of age, Tissue: whole brain"	"Strain: C57BL/6J, Gender: male, Age: 12-13 weeks of age, Tissue: whole brain"	"Strain: C57BL/6J, Gender: male, Age: 12-13 weeks of age, Tissue: whole brain"	"Strain: C57BL/6J, Gender: male, Age: 12-13 weeks of age, Tissue: whole brain"	"Strain: C57BL/6J, Gender: male, Age: 12-13 weeks of age, Tissue: whole brain"	"Strain: C57BL/6J, Gender: male, Age: 12-13 weeks of age, Tissue: whole brain"	"Strain: C57BL/6J, Gender: male, Age: 12-13 weeks of age, Tissue: whole brain"	"Strain: C57BL/6J, Gender: male, Age: 12-13 weeks of age, Tissue: whole brain"	"Strain: C57BL/6J, Gender: male, Age: 12-13 weeks of age, Tissue: whole brain"	"Strain: C57BL/6J, Gender: male, Age: 12-13 weeks of age, Tissue: whole brain"	"Strain: C57BL/6J, Gender: male, Age: 12-13 weeks of age, Tissue: whole brain"	"Strain: C57BL/6J, Gender: male, Age: 12-13 weeks of age, Tissue: whole brain"	"Strain: DBA/2J, Gender: male, Age: 12-13 weeks of age, Tissue: whole brain"	"Strain: DBA/2J, Gender: male, Age: 12-13 weeks of age, Tissue: whole brain"	"Strain: DBA/2J, Gender: male, Age: 12-13 weeks of age, Tissue: whole brain"	"Strain: DBA/2J, Gender: male, Age: 12-13 weeks of age, Tissue: whole brain"	"Strain: DBA/2J, Gender: male, Age: 12-13 weeks of age, Tissue: whole brain"	"Strain: DBA/2J, Gender: male, Age: 12-13 weeks of age, Tissue: whole brain"	"Strain: DBA/2J, Gender: male, Age: 12-13 weeks of age, Tissue: whole brain"	"Strain: DBA/2J, Gender: male, Age: 12-13 weeks of age, Tissue: whole brain"	"Strain: DBA/2J, Gender: male, Age: 12-13 weeks of age, Tissue: whole brain"	"Strain: DBA/2J, Gender: male, Age: 12-13 weeks of age, Tissue: whole brain"	"Strain: DBA/2J, Gender: male, Age: 12-13 weeks of age, Tissue: whole brain"	"Strain: DBA/2J, Gender: male, Age: 12-13 weeks of age, Tissue: whole brain"	"Strain: DBA/2J, Gender: male, Age: 12-13 weeks of age, Tissue: whole brain"	"Strain: DBA/2J, Gender: male, Age: 12-13 weeks of age, Tissue: whole brain"	"Strain: DBA/2J, Gender: male, Age: 12-13 weeks of age, Tissue: whole brain"	"Strain: DBA/2J, Gender: male, Age: 12-13 weeks of age, Tissue: whole brain"	"Strain: DBA/2J, Gender: male, Age: 12-13 weeks of age, Tissue: whole brain"	"Strain: DBA/2J, Gender: male, Age: 12-13 weeks of age, Tissue: whole brain"	"Strain: DBA/2J, Gender: male, Age: 12-13 weeks of age, Tissue: whole brain"	"Strain: DBA/2J, Gender: male, Age: 12-13 weeks of age, Tissue: whole brain"	"Strain: DBA/2J, Gender: male, Age: 12-13 weeks of age, Tissue: whole brain"	"Strain: DBA/2J, Gender: male, Age: 12-13 weeks of age, Tissue: whole brain"	"Strain: DBA/2J, Gender: male, Age: 12-13 weeks of age, Tissue: whole brain"	"Strain: DBA/2J, Gender: male, Age: 12-13 weeks of age, Tissue: whole brain"
!Sample_molecule_ch1	"total RNA"	"total RNA"	"total RNA"	"total RNA"	"total RNA"	"total RNA"	"total RNA"	"total RNA"	"total RNA"	"total RNA"	"total RNA"	"total RNA"	"total RNA"	"total RNA"	"total RNA"	"total RNA"	"total RNA"	"total RNA"	"total RNA"	"total RNA"	"total RNA"	"total RNA"	"total RNA"	"total RNA"	"total RNA"	"total RNA"	"total RNA"	"total RNA"	"total RNA"	"total RNA"	"total RNA"	"total RNA"	"total RNA"	"total RNA"	"total RNA"	"total RNA"	"total RNA"	"total RNA"	"total RNA"	"total RNA"	"total RNA"	"total RNA"	"total RNA"	"total RNA"	"total RNA"	"total RNA"	"total RNA"	"total RNA"	"total RNA"	"total RNA"	"total RNA"	"total RNA"	"total RNA"	"total RNA"	"total RNA"	"total RNA"	"total RNA"	"total RNA"	"total RNA"	"total RNA"	"total RNA"	"total RNA"	"total RNA"	"total RNA"	"total RNA"	"total RNA"	"total RNA"	"total RNA"	"total RNA"	"total RNA"	"total RNA"
!Sample_extract_protocol_ch1	"Mice were sacrificed by cervical dislocation. RNA from whole brain was isolated and purified with Rneasy Lipid tissue Midi kit (Qiagen) and Dnase treated. Equal amount of total RNA was pooled from 3 mice within each of the 24 experimental groups (3 strains, 2 conditions, 4 ZT = 24 ; in triplicate : 24 * 3 = 72 chips)."	"Mice were sacrificed by cervical dislocation. RNA from whole brain was isolated and purified with Rneasy Lipid tissue Midi kit (Qiagen) and Dnase treated. Equal amount of total RNA was pooled from 3 mice within each of the 24 experimental groups (3 strains, 2 conditions, 4 ZT = 24 ; in triplicate : 24 * 3 = 72 chips)."	"Mice were sacrificed by cervical dislocation. RNA from whole brain was isolated and purified with Rneasy Lipid tissue Midi kit (Qiagen) and Dnase treated. Equal amount of total RNA was pooled from 3 mice within each of the 24 experimental groups (3 strains, 2 conditions, 4 ZT = 24 ; in triplicate : 24 * 3 = 72 chips)."	"Mice were sacrificed by cervical dislocation. RNA from whole brain was isolated and purified with Rneasy Lipid tissue Midi kit (Qiagen) and Dnase treated. Equal amount of total RNA was pooled from 3 mice within each of the 24 experimental groups (3 strains, 2 conditions, 4 ZT = 24 ; in triplicate : 24 * 3 = 72 chips)."	"Mice were sacrificed by cervical dislocation. RNA from whole brain was isolated and purified with Rneasy Lipid tissue Midi kit (Qiagen) and Dnase treated. Equal amount of total RNA was pooled from 3 mice within each of the 24 experimental groups (3 strains, 2 conditions, 4 ZT = 24 ; in triplicate : 24 * 3 = 72 chips)."	"Mice were sacrificed by cervical dislocation. RNA from whole brain was isolated and purified with Rneasy Lipid tissue Midi kit (Qiagen) and Dnase treated. Equal amount of total RNA was pooled from 3 mice within each of the 24 experimental groups (3 strains, 2 conditions, 4 ZT = 24 ; in triplicate : 24 * 3 = 72 chips)."	"Mice were sacrificed by cervical dislocation. RNA from whole brain was isolated and purified with Rneasy Lipid tissue Midi kit (Qiagen) and Dnase treated. Equal amount of total RNA was pooled from 3 mice within each of the 24 experimental groups (3 strains, 2 conditions, 4 ZT = 24 ; in triplicate : 24 * 3 = 72 chips)."	"Mice were sacrificed by cervical dislocation. RNA from whole brain was isolated and purified with Rneasy Lipid tissue Midi kit (Qiagen) and Dnase treated. Equal amount of total RNA was pooled from 3 mice within each of the 24 experimental groups (3 strains, 2 conditions, 4 ZT = 24 ; in triplicate : 24 * 3 = 72 chips)."	"Mice were sacrificed by cervical dislocation. RNA from whole brain was isolated and purified with Rneasy Lipid tissue Midi kit (Qiagen) and Dnase treated. Equal amount of total RNA was pooled from 3 mice within each of the 24 experimental groups (3 strains, 2 conditions, 4 ZT = 24 ; in triplicate : 24 * 3 = 72 chips)."	"Mice were sacrificed by cervical dislocation. RNA from whole brain was isolated and purified with Rneasy Lipid tissue Midi kit (Qiagen) and Dnase treated. Equal amount of total RNA was pooled from 3 mice within each of the 24 experimental groups (3 strains, 2 conditions, 4 ZT = 24 ; in triplicate : 24 * 3 = 72 chips)."	"Mice were sacrificed by cervical dislocation. RNA from whole brain was isolated and purified with Rneasy Lipid tissue Midi kit (Qiagen) and Dnase treated. Equal amount of total RNA was pooled from 3 mice within each of the 24 experimental groups (3 strains, 2 conditions, 4 ZT = 24 ; in triplicate : 24 * 3 = 72 chips)."	"Mice were sacrificed by cervical dislocation. RNA from whole brain was isolated and purified with Rneasy Lipid tissue Midi kit (Qiagen) and Dnase treated. Equal amount of total RNA was pooled from 3 mice within each of the 24 experimental groups (3 strains, 2 conditions, 4 ZT = 24 ; in triplicate : 24 * 3 = 72 chips)."	"Mice were sacrificed by cervical dislocation. RNA from whole brain was isolated and purified with Rneasy Lipid tissue Midi kit (Qiagen) and Dnase treated. Equal amount of total RNA was pooled from 3 mice within each of the 24 experimental groups (3 strains, 2 conditions, 4 ZT = 24 ; in triplicate : 24 * 3 = 72 chips)."	"Mice were sacrificed by cervical dislocation. RNA from whole brain was isolated and purified with Rneasy Lipid tissue Midi kit (Qiagen) and Dnase treated. Equal amount of total RNA was pooled from 3 mice within each of the 24 experimental groups (3 strains, 2 conditions, 4 ZT = 24 ; in triplicate : 24 * 3 = 72 chips)."	"Mice were sacrificed by cervical dislocation. RNA from whole brain was isolated and purified with Rneasy Lipid tissue Midi kit (Qiagen) and Dnase treated. Equal amount of total RNA was pooled from 3 mice within each of the 24 experimental groups (3 strains, 2 conditions, 4 ZT = 24 ; in triplicate : 24 * 3 = 72 chips)."	"Mice were sacrificed by cervical dislocation. RNA from whole brain was isolated and purified with Rneasy Lipid tissue Midi kit (Qiagen) and Dnase treated. Equal amount of total RNA was pooled from 3 mice within each of the 24 experimental groups (3 strains, 2 conditions, 4 ZT = 24 ; in triplicate : 24 * 3 = 72 chips)."	"Mice were sacrificed by cervical dislocation. RNA from whole brain was isolated and purified with Rneasy Lipid tissue Midi kit (Qiagen) and Dnase treated. Equal amount of total RNA was pooled from 3 mice within each of the 24 experimental groups (3 strains, 2 conditions, 4 ZT = 24 ; in triplicate : 24 * 3 = 72 chips)."	"Mice were sacrificed by cervical dislocation. RNA from whole brain was isolated and purified with Rneasy Lipid tissue Midi kit (Qiagen) and Dnase treated. Equal amount of total RNA was pooled from 3 mice within each of the 24 experimental groups (3 strains, 2 conditions, 4 ZT = 24 ; in triplicate : 24 * 3 = 72 chips)."	"Mice were sacrificed by cervical dislocation. RNA from whole brain was isolated and purified with Rneasy Lipid tissue Midi kit (Qiagen) and Dnase treated. Equal amount of total RNA was pooled from 3 mice within each of the 24 experimental groups (3 strains, 2 conditions, 4 ZT = 24 ; in triplicate : 24 * 3 = 72 chips)."	"Mice were sacrificed by cervical dislocation. RNA from whole brain was isolated and purified with Rneasy Lipid tissue Midi kit (Qiagen) and Dnase treated. Equal amount of total RNA was pooled from 3 mice within each of the 24 experimental groups (3 strains, 2 conditions, 4 ZT = 24 ; in triplicate : 24 * 3 = 72 chips)."	"Mice were sacrificed by cervical dislocation. RNA from whole brain was isolated and purified with Rneasy Lipid tissue Midi kit (Qiagen) and Dnase treated. Equal amount of total RNA was pooled from 3 mice within each of the 24 experimental groups (3 strains, 2 conditions, 4 ZT = 24 ; in triplicate : 24 * 3 = 72 chips)."	"Mice were sacrificed by cervical dislocation. RNA from whole brain was isolated and purified with Rneasy Lipid tissue Midi kit (Qiagen) and Dnase treated. Equal amount of total RNA was pooled from 3 mice within each of the 24 experimental groups (3 strains, 2 conditions, 4 ZT = 24 ; in triplicate : 24 * 3 = 72 chips)."	"Mice were sacrificed by cervical dislocation. RNA from whole brain was isolated and purified with Rneasy Lipid tissue Midi kit (Qiagen) and Dnase treated. Equal amount of total RNA was pooled from 3 mice within each of the 24 experimental groups (3 strains, 2 conditions, 4 ZT = 24 ; in triplicate : 24 * 3 = 72 chips)."	"Mice were sacrificed by cervical dislocation. RNA from whole brain was isolated and purified with Rneasy Lipid tissue Midi kit (Qiagen) and Dnase treated. Equal amount of total RNA was pooled from 3 mice within each of the 24 experimental groups (3 strains, 2 conditions, 4 ZT = 24 ; in triplicate : 24 * 3 = 72 chips)."	"Mice were sacrificed by cervical dislocation. RNA from whole brain was isolated and purified with Rneasy Lipid tissue Midi kit (Qiagen) and Dnase treated. Equal amount of total RNA was pooled from 3 mice within each of the 24 experimental groups (3 strains, 2 conditions, 4 ZT = 24 ; in triplicate : 24 * 3 = 72 chips)."	"Mice were sacrificed by cervical dislocation. RNA from whole brain was isolated and purified with Rneasy Lipid tissue Midi kit (Qiagen) and Dnase treated. Equal amount of total RNA was pooled from 3 mice within each of the 24 experimental groups (3 strains, 2 conditions, 4 ZT = 24 ; in triplicate : 24 * 3 = 72 chips)."	"Mice were sacrificed by cervical dislocation. RNA from whole brain was isolated and purified with Rneasy Lipid tissue Midi kit (Qiagen) and Dnase treated. Equal amount of total RNA was pooled from 3 mice within each of the 24 experimental groups (3 strains, 2 conditions, 4 ZT = 24 ; in triplicate : 24 * 3 = 72 chips)."	"Mice were sacrificed by cervical dislocation. RNA from whole brain was isolated and purified with Rneasy Lipid tissue Midi kit (Qiagen) and Dnase treated. Equal amount of total RNA was pooled from 3 mice within each of the 24 experimental groups (3 strains, 2 conditions, 4 ZT = 24 ; in triplicate : 24 * 3 = 72 chips)."	"Mice were sacrificed by cervical dislocation. RNA from whole brain was isolated and purified with Rneasy Lipid tissue Midi kit (Qiagen) and Dnase treated. Equal amount of total RNA was pooled from 3 mice within each of the 24 experimental groups (3 strains, 2 conditions, 4 ZT = 24 ; in triplicate : 24 * 3 = 72 chips)."	"Mice were sacrificed by cervical dislocation. RNA from whole brain was isolated and purified with Rneasy Lipid tissue Midi kit (Qiagen) and Dnase treated. Equal amount of total RNA was pooled from 3 mice within each of the 24 experimental groups (3 strains, 2 conditions, 4 ZT = 24 ; in triplicate : 24 * 3 = 72 chips)."	"Mice were sacrificed by cervical dislocation. RNA from whole brain was isolated and purified with Rneasy Lipid tissue Midi kit (Qiagen) and Dnase treated. Equal amount of total RNA was pooled from 3 mice within each of the 24 experimental groups (3 strains, 2 conditions, 4 ZT = 24 ; in triplicate : 24 * 3 = 72 chips)."	"Mice were sacrificed by cervical dislocation. RNA from whole brain was isolated and purified with Rneasy Lipid tissue Midi kit (Qiagen) and Dnase treated. Equal amount of total RNA was pooled from 3 mice within each of the 24 experimental groups (3 strains, 2 conditions, 4 ZT = 24 ; in triplicate : 24 * 3 = 72 chips)."	"Mice were sacrificed by cervical dislocation. RNA from whole brain was isolated and purified with Rneasy Lipid tissue Midi kit (Qiagen) and Dnase treated. Equal amount of total RNA was pooled from 3 mice within each of the 24 experimental groups (3 strains, 2 conditions, 4 ZT = 24 ; in triplicate : 24 * 3 = 72 chips)."	"Mice were sacrificed by cervical dislocation. RNA from whole brain was isolated and purified with Rneasy Lipid tissue Midi kit (Qiagen) and Dnase treated. Equal amount of total RNA was pooled from 3 mice within each of the 24 experimental groups (3 strains, 2 conditions, 4 ZT = 24 ; in triplicate : 24 * 3 = 72 chips)."	"Mice were sacrificed by cervical dislocation. RNA from whole brain was isolated and purified with Rneasy Lipid tissue Midi kit (Qiagen) and Dnase treated. Equal amount of total RNA was pooled from 3 mice within each of the 24 experimental groups (3 strains, 2 conditions, 4 ZT = 24 ; in triplicate : 24 * 3 = 72 chips)."	"Mice were sacrificed by cervical dislocation. RNA from whole brain was isolated and purified with Rneasy Lipid tissue Midi kit (Qiagen) and Dnase treated. Equal amount of total RNA was pooled from 3 mice within each of the 24 experimental groups (3 strains, 2 conditions, 4 ZT = 24 ; in triplicate : 24 * 3 = 72 chips)."	"Mice were sacrificed by cervical dislocation. RNA from whole brain was isolated and purified with Rneasy Lipid tissue Midi kit (Qiagen) and Dnase treated. Equal amount of total RNA was pooled from 3 mice within each of the 24 experimental groups (3 strains, 2 conditions, 4 ZT = 24 ; in triplicate : 24 * 3 = 72 chips)."	"Mice were sacrificed by cervical dislocation. RNA from whole brain was isolated and purified with Rneasy Lipid tissue Midi kit (Qiagen) and Dnase treated. Equal amount of total RNA was pooled from 3 mice within each of the 24 experimental groups (3 strains, 2 conditions, 4 ZT = 24 ; in triplicate : 24 * 3 = 72 chips)."	"Mice were sacrificed by cervical dislocation. RNA from whole brain was isolated and purified with Rneasy Lipid tissue Midi kit (Qiagen) and Dnase treated. Equal amount of total RNA was pooled from 3 mice within each of the 24 experimental groups (3 strains, 2 conditions, 4 ZT = 24 ; in triplicate : 24 * 3 = 72 chips)."	"Mice were sacrificed by cervical dislocation. RNA from whole brain was isolated and purified with Rneasy Lipid tissue Midi kit (Qiagen) and Dnase treated. Equal amount of total RNA was pooled from 3 mice within each of the 24 experimental groups (3 strains, 2 conditions, 4 ZT = 24 ; in triplicate : 24 * 3 = 72 chips)."	"Mice were sacrificed by cervical dislocation. RNA from whole brain was isolated and purified with Rneasy Lipid tissue Midi kit (Qiagen) and Dnase treated. Equal amount of total RNA was pooled from 3 mice within each of the 24 experimental groups (3 strains, 2 conditions, 4 ZT = 24 ; in triplicate : 24 * 3 = 72 chips)."	"Mice were sacrificed by cervical dislocation. RNA from whole brain was isolated and purified with Rneasy Lipid tissue Midi kit (Qiagen) and Dnase treated. Equal amount of total RNA was pooled from 3 mice within each of the 24 experimental groups (3 strains, 2 conditions, 4 ZT = 24 ; in triplicate : 24 * 3 = 72 chips)."	"Mice were sacrificed by cervical dislocation. RNA from whole brain was isolated and purified with Rneasy Lipid tissue Midi kit (Qiagen) and Dnase treated. Equal amount of total RNA was pooled from 3 mice within each of the 24 experimental groups (3 strains, 2 conditions, 4 ZT = 24 ; in triplicate : 24 * 3 = 72 chips)."	"Mice were sacrificed by cervical dislocation. RNA from whole brain was isolated and purified with Rneasy Lipid tissue Midi kit (Qiagen) and Dnase treated. Equal amount of total RNA was pooled from 3 mice within each of the 24 experimental groups (3 strains, 2 conditions, 4 ZT = 24 ; in triplicate : 24 * 3 = 72 chips)."	"Mice were sacrificed by cervical dislocation. RNA from whole brain was isolated and purified with Rneasy Lipid tissue Midi kit (Qiagen) and Dnase treated. Equal amount of total RNA was pooled from 3 mice within each of the 24 experimental groups (3 strains, 2 conditions, 4 ZT = 24 ; in triplicate : 24 * 3 = 72 chips)."	"Mice were sacrificed by cervical dislocation. RNA from whole brain was isolated and purified with Rneasy Lipid tissue Midi kit (Qiagen) and Dnase treated. Equal amount of total RNA was pooled from 3 mice within each of the 24 experimental groups (3 strains, 2 conditions, 4 ZT = 24 ; in triplicate : 24 * 3 = 72 chips)."	"Mice were sacrificed by cervical dislocation. RNA from whole brain was isolated and purified with Rneasy Lipid tissue Midi kit (Qiagen) and Dnase treated. Equal amount of total RNA was pooled from 3 mice within each of the 24 experimental groups (3 strains, 2 conditions, 4 ZT = 24 ; in triplicate : 24 * 3 = 72 chips)."	"Mice were sacrificed by cervical dislocation. RNA from whole brain was isolated and purified with Rneasy Lipid tissue Midi kit (Qiagen) and Dnase treated. Equal amount of total RNA was pooled from 3 mice within each of the 24 experimental groups (3 strains, 2 conditions, 4 ZT = 24 ; in triplicate : 24 * 3 = 72 chips)."	"Mice were sacrificed by cervical dislocation. RNA from whole brain was isolated and purified with Rneasy Lipid tissue Midi kit (Qiagen) and Dnase treated. Equal amount of total RNA was pooled from 3 mice within each of the 24 experimental groups (3 strains, 2 conditions, 4 ZT = 24 ; in triplicate : 24 * 3 = 72 chips)."	"Mice were sacrificed by cervical dislocation. RNA from whole brain was isolated and purified with Rneasy Lipid tissue Midi kit (Qiagen) and Dnase treated. Equal amount of total RNA was pooled from 3 mice within each of the 24 experimental groups (3 strains, 2 conditions, 4 ZT = 24 ; in triplicate : 24 * 3 = 72 chips)."	"Mice were sacrificed by cervical dislocation. RNA from whole brain was isolated and purified with Rneasy Lipid tissue Midi kit (Qiagen) and Dnase treated. Equal amount of total RNA was pooled from 3 mice within each of the 24 experimental groups (3 strains, 2 conditions, 4 ZT = 24 ; in triplicate : 24 * 3 = 72 chips)."	"Mice were sacrificed by cervical dislocation. RNA from whole brain was isolated and purified with Rneasy Lipid tissue Midi kit (Qiagen) and Dnase treated. Equal amount of total RNA was pooled from 3 mice within each of the 24 experimental groups (3 strains, 2 conditions, 4 ZT = 24 ; in triplicate : 24 * 3 = 72 chips)."	"Mice were sacrificed by cervical dislocation. RNA from whole brain was isolated and purified with Rneasy Lipid tissue Midi kit (Qiagen) and Dnase treated. Equal amount of total RNA was pooled from 3 mice within each of the 24 experimental groups (3 strains, 2 conditions, 4 ZT = 24 ; in triplicate : 24 * 3 = 72 chips)."	"Mice were sacrificed by cervical dislocation. RNA from whole brain was isolated and purified with Rneasy Lipid tissue Midi kit (Qiagen) and Dnase treated. Equal amount of total RNA was pooled from 3 mice within each of the 24 experimental groups (3 strains, 2 conditions, 4 ZT = 24 ; in triplicate : 24 * 3 = 72 chips)."	"Mice were sacrificed by cervical dislocation. RNA from whole brain was isolated and purified with Rneasy Lipid tissue Midi kit (Qiagen) and Dnase treated. Equal amount of total RNA was pooled from 3 mice within each of the 24 experimental groups (3 strains, 2 conditions, 4 ZT = 24 ; in triplicate : 24 * 3 = 72 chips)."	"Mice were sacrificed by cervical dislocation. RNA from whole brain was isolated and purified with Rneasy Lipid tissue Midi kit (Qiagen) and Dnase treated. Equal amount of total RNA was pooled from 3 mice within each of the 24 experimental groups (3 strains, 2 conditions, 4 ZT = 24 ; in triplicate : 24 * 3 = 72 chips)."	"Mice were sacrificed by cervical dislocation. RNA from whole brain was isolated and purified with Rneasy Lipid tissue Midi kit (Qiagen) and Dnase treated. Equal amount of total RNA was pooled from 3 mice within each of the 24 experimental groups (3 strains, 2 conditions, 4 ZT = 24 ; in triplicate : 24 * 3 = 72 chips)."	"Mice were sacrificed by cervical dislocation. RNA from whole brain was isolated and purified with Rneasy Lipid tissue Midi kit (Qiagen) and Dnase treated. Equal amount of total RNA was pooled from 3 mice within each of the 24 experimental groups (3 strains, 2 conditions, 4 ZT = 24 ; in triplicate : 24 * 3 = 72 chips)."	"Mice were sacrificed by cervical dislocation. RNA from whole brain was isolated and purified with Rneasy Lipid tissue Midi kit (Qiagen) and Dnase treated. Equal amount of total RNA was pooled from 3 mice within each of the 24 experimental groups (3 strains, 2 conditions, 4 ZT = 24 ; in triplicate : 24 * 3 = 72 chips)."	"Mice were sacrificed by cervical dislocation. RNA from whole brain was isolated and purified with Rneasy Lipid tissue Midi kit (Qiagen) and Dnase treated. Equal amount of total RNA was pooled from 3 mice within each of the 24 experimental groups (3 strains, 2 conditions, 4 ZT = 24 ; in triplicate : 24 * 3 = 72 chips)."	"Mice were sacrificed by cervical dislocation. RNA from whole brain was isolated and purified with Rneasy Lipid tissue Midi kit (Qiagen) and Dnase treated. Equal amount of total RNA was pooled from 3 mice within each of the 24 experimental groups (3 strains, 2 conditions, 4 ZT = 24 ; in triplicate : 24 * 3 = 72 chips)."	"Mice were sacrificed by cervical dislocation. RNA from whole brain was isolated and purified with Rneasy Lipid tissue Midi kit (Qiagen) and Dnase treated. Equal amount of total RNA was pooled from 3 mice within each of the 24 experimental groups (3 strains, 2 conditions, 4 ZT = 24 ; in triplicate : 24 * 3 = 72 chips)."	"Mice were sacrificed by cervical dislocation. RNA from whole brain was isolated and purified with Rneasy Lipid tissue Midi kit (Qiagen) and Dnase treated. Equal amount of total RNA was pooled from 3 mice within each of the 24 experimental groups (3 strains, 2 conditions, 4 ZT = 24 ; in triplicate : 24 * 3 = 72 chips)."	"Mice were sacrificed by cervical dislocation. RNA from whole brain was isolated and purified with Rneasy Lipid tissue Midi kit (Qiagen) and Dnase treated. Equal amount of total RNA was pooled from 3 mice within each of the 24 experimental groups (3 strains, 2 conditions, 4 ZT = 24 ; in triplicate : 24 * 3 = 72 chips)."	"Mice were sacrificed by cervical dislocation. RNA from whole brain was isolated and purified with Rneasy Lipid tissue Midi kit (Qiagen) and Dnase treated. Equal amount of total RNA was pooled from 3 mice within each of the 24 experimental groups (3 strains, 2 conditions, 4 ZT = 24 ; in triplicate : 24 * 3 = 72 chips)."	"Mice were sacrificed by cervical dislocation. RNA from whole brain was isolated and purified with Rneasy Lipid tissue Midi kit (Qiagen) and Dnase treated. Equal amount of total RNA was pooled from 3 mice within each of the 24 experimental groups (3 strains, 2 conditions, 4 ZT = 24 ; in triplicate : 24 * 3 = 72 chips)."	"Mice were sacrificed by cervical dislocation. RNA from whole brain was isolated and purified with Rneasy Lipid tissue Midi kit (Qiagen) and Dnase treated. Equal amount of total RNA was pooled from 3 mice within each of the 24 experimental groups (3 strains, 2 conditions, 4 ZT = 24 ; in triplicate : 24 * 3 = 72 chips)."	"Mice were sacrificed by cervical dislocation. RNA from whole brain was isolated and purified with Rneasy Lipid tissue Midi kit (Qiagen) and Dnase treated. Equal amount of total RNA was pooled from 3 mice within each of the 24 experimental groups (3 strains, 2 conditions, 4 ZT = 24 ; in triplicate : 24 * 3 = 72 chips)."	"Mice were sacrificed by cervical dislocation. RNA from whole brain was isolated and purified with Rneasy Lipid tissue Midi kit (Qiagen) and Dnase treated. Equal amount of total RNA was pooled from 3 mice within each of the 24 experimental groups (3 strains, 2 conditions, 4 ZT = 24 ; in triplicate : 24 * 3 = 72 chips)."	"Mice were sacrificed by cervical dislocation. RNA from whole brain was isolated and purified with Rneasy Lipid tissue Midi kit (Qiagen) and Dnase treated. Equal amount of total RNA was pooled from 3 mice within each of the 24 experimental groups (3 strains, 2 conditions, 4 ZT = 24 ; in triplicate : 24 * 3 = 72 chips)."	"Mice were sacrificed by cervical dislocation. RNA from whole brain was isolated and purified with Rneasy Lipid tissue Midi kit (Qiagen) and Dnase treated. Equal amount of total RNA was pooled from 3 mice within each of the 24 experimental groups (3 strains, 2 conditions, 4 ZT = 24 ; in triplicate : 24 * 3 = 72 chips)."
!Sample_label_ch1	"biotin"	"biotin"	"biotin"	"biotin"	"biotin"	"biotin"	"biotin"	"biotin"	"biotin"	"biotin"	"biotin"	"biotin"	"biotin"	"biotin"	"biotin"	"biotin"	"biotin"	"biotin"	"biotin"	"biotin"	"biotin"	"biotin"	"biotin"	"biotin"	"biotin"	"biotin"	"biotin"	"biotin"	"biotin"	"biotin"	"biotin"	"biotin"	"biotin"	"biotin"	"biotin"	"biotin"	"biotin"	"biotin"	"biotin"	"biotin"	"biotin"	"biotin"	"biotin"	"biotin"	"biotin"	"biotin"	"biotin"	"biotin"	"biotin"	"biotin"	"biotin"	"biotin"	"biotin"	"biotin"	"biotin"	"biotin"	"biotin"	"biotin"	"biotin"	"biotin"	"biotin"	"biotin"	"biotin"	"biotin"	"biotin"	"biotin"	"biotin"	"biotin"	"biotin"	"biotin"	"biotin"
!Sample_label_protocol_ch1	"Target preparations were performed as described by the Affymetrix GeneChip Expression Analysis Technical Manual (http://www.affymetrix.com), and were conducted at the DNA array facility of the University of Lausanne (Switzerland). 3 ug of each pool was used to perform the chiparray experiment according to the Affymetrix Gene Expression procedure."	"Target preparations were performed as described by the Affymetrix GeneChip Expression Analysis Technical Manual (http://www.affymetrix.com), and were conducted at the DNA array facility of the University of Lausanne (Switzerland). 3 ug of each pool was used to perform the chiparray experiment according to the Affymetrix Gene Expression procedure."	"Target preparations were performed as described by the Affymetrix GeneChip Expression Analysis Technical Manual (http://www.affymetrix.com), and were conducted at the DNA array facility of the University of Lausanne (Switzerland). 3 ug of each pool was used to perform the chiparray experiment according to the Affymetrix Gene Expression procedure."	"Target preparations were performed as described by the Affymetrix GeneChip Expression Analysis Technical Manual (http://www.affymetrix.com), and were conducted at the DNA array facility of the University of Lausanne (Switzerland). 3 ug of each pool was used to perform the chiparray experiment according to the Affymetrix Gene Expression procedure."	"Target preparations were performed as described by the Affymetrix GeneChip Expression Analysis Technical Manual (http://www.affymetrix.com), and were conducted at the DNA array facility of the University of Lausanne (Switzerland). 3 ug of each pool was used to perform the chiparray experiment according to the Affymetrix Gene Expression procedure."	"Target preparations were performed as described by the Affymetrix GeneChip Expression Analysis Technical Manual (http://www.affymetrix.com), and were conducted at the DNA array facility of the University of Lausanne (Switzerland). 3 ug of each pool was used to perform the chiparray experiment according to the Affymetrix Gene Expression procedure."	"Target preparations were performed as described by the Affymetrix GeneChip Expression Analysis Technical Manual (http://www.affymetrix.com), and were conducted at the DNA array facility of the University of Lausanne (Switzerland). 3 ug of each pool was used to perform the chiparray experiment according to the Affymetrix Gene Expression procedure."	"Target preparations were performed as described by the Affymetrix GeneChip Expression Analysis Technical Manual (http://www.affymetrix.com), and were conducted at the DNA array facility of the University of Lausanne (Switzerland). 3 ug of each pool was used to perform the chiparray experiment according to the Affymetrix Gene Expression procedure."	"Target preparations were performed as described by the Affymetrix GeneChip Expression Analysis Technical Manual (http://www.affymetrix.com), and were conducted at the DNA array facility of the University of Lausanne (Switzerland). 3 ug of each pool was used to perform the chiparray experiment according to the Affymetrix Gene Expression procedure."	"Target preparations were performed as described by the Affymetrix GeneChip Expression Analysis Technical Manual (http://www.affymetrix.com), and were conducted at the DNA array facility of the University of Lausanne (Switzerland). 3 ug of each pool was used to perform the chiparray experiment according to the Affymetrix Gene Expression procedure."	"Target preparations were performed as described by the Affymetrix GeneChip Expression Analysis Technical Manual (http://www.affymetrix.com), and were conducted at the DNA array facility of the University of Lausanne (Switzerland). 3 ug of each pool was used to perform the chiparray experiment according to the Affymetrix Gene Expression procedure."	"Target preparations were performed as described by the Affymetrix GeneChip Expression Analysis Technical Manual (http://www.affymetrix.com), and were conducted at the DNA array facility of the University of Lausanne (Switzerland). 3 ug of each pool was used to perform the chiparray experiment according to the Affymetrix Gene Expression procedure."	"Target preparations were performed as described by the Affymetrix GeneChip Expression Analysis Technical Manual (http://www.affymetrix.com), and were conducted at the DNA array facility of the University of Lausanne (Switzerland). 3 ug of each pool was used to perform the chiparray experiment according to the Affymetrix Gene Expression procedure."	"Target preparations were performed as described by the Affymetrix GeneChip Expression Analysis Technical Manual (http://www.affymetrix.com), and were conducted at the DNA array facility of the University of Lausanne (Switzerland). 3 ug of each pool was used to perform the chiparray experiment according to the Affymetrix Gene Expression procedure."	"Target preparations were performed as described by the Affymetrix GeneChip Expression Analysis Technical Manual (http://www.affymetrix.com), and were conducted at the DNA array facility of the University of Lausanne (Switzerland). 3 ug of each pool was used to perform the chiparray experiment according to the Affymetrix Gene Expression procedure."	"Target preparations were performed as described by the Affymetrix GeneChip Expression Analysis Technical Manual (http://www.affymetrix.com), and were conducted at the DNA array facility of the University of Lausanne (Switzerland). 3 ug of each pool was used to perform the chiparray experiment according to the Affymetrix Gene Expression procedure."	"Target preparations were performed as described by the Affymetrix GeneChip Expression Analysis Technical Manual (http://www.affymetrix.com), and were conducted at the DNA array facility of the University of Lausanne (Switzerland). 3 ug of each pool was used to perform the chiparray experiment according to the Affymetrix Gene Expression procedure."	"Target preparations were performed as described by the Affymetrix GeneChip Expression Analysis Technical Manual (http://www.affymetrix.com), and were conducted at the DNA array facility of the University of Lausanne (Switzerland). 3 ug of each pool was used to perform the chiparray experiment according to the Affymetrix Gene Expression procedure."	"Target preparations were performed as described by the Affymetrix GeneChip Expression Analysis Technical Manual (http://www.affymetrix.com), and were conducted at the DNA array facility of the University of Lausanne (Switzerland). 3 ug of each pool was used to perform the chiparray experiment according to the Affymetrix Gene Expression procedure."	"Target preparations were performed as described by the Affymetrix GeneChip Expression Analysis Technical Manual (http://www.affymetrix.com), and were conducted at the DNA array facility of the University of Lausanne (Switzerland). 3 ug of each pool was used to perform the chiparray experiment according to the Affymetrix Gene Expression procedure."	"Target preparations were performed as described by the Affymetrix GeneChip Expression Analysis Technical Manual (http://www.affymetrix.com), and were conducted at the DNA array facility of the University of Lausanne (Switzerland). 3 ug of each pool was used to perform the chiparray experiment according to the Affymetrix Gene Expression procedure."	"Target preparations were performed as described by the Affymetrix GeneChip Expression Analysis Technical Manual (http://www.affymetrix.com), and were conducted at the DNA array facility of the University of Lausanne (Switzerland). 3 ug of each pool was used to perform the chiparray experiment according to the Affymetrix Gene Expression procedure."	"Target preparations were performed as described by the Affymetrix GeneChip Expression Analysis Technical Manual (http://www.affymetrix.com), and were conducted at the DNA array facility of the University of Lausanne (Switzerland). 3 ug of each pool was used to perform the chiparray experiment according to the Affymetrix Gene Expression procedure."	"Target preparations were performed as described by the Affymetrix GeneChip Expression Analysis Technical Manual (http://www.affymetrix.com), and were conducted at the DNA array facility of the University of Lausanne (Switzerland). 3 ug of each pool was used to perform the chiparray experiment according to the Affymetrix Gene Expression procedure."	"Target preparations were performed as described by the Affymetrix GeneChip Expression Analysis Technical Manual (http://www.affymetrix.com), and were conducted at the DNA array facility of the University of Lausanne (Switzerland). 3 ug of each pool was used to perform the chiparray experiment according to the Affymetrix Gene Expression procedure."	"Target preparations were performed as described by the Affymetrix GeneChip Expression Analysis Technical Manual (http://www.affymetrix.com), and were conducted at the DNA array facility of the University of Lausanne (Switzerland). 3 ug of each pool was used to perform the chiparray experiment according to the Affymetrix Gene Expression procedure."	"Target preparations were performed as described by the Affymetrix GeneChip Expression Analysis Technical Manual (http://www.affymetrix.com), and were conducted at the DNA array facility of the University of Lausanne (Switzerland). 3 ug of each pool was used to perform the chiparray experiment according to the Affymetrix Gene Expression procedure."	"Target preparations were performed as described by the Affymetrix GeneChip Expression Analysis Technical Manual (http://www.affymetrix.com), and were conducted at the DNA array facility of the University of Lausanne (Switzerland). 3 ug of each pool was used to perform the chiparray experiment according to the Affymetrix Gene Expression procedure."	"Target preparations were performed as described by the Affymetrix GeneChip Expression Analysis Technical Manual (http://www.affymetrix.com), and were conducted at the DNA array facility of the University of Lausanne (Switzerland). 3 ug of each pool was used to perform the chiparray experiment according to the Affymetrix Gene Expression procedure."	"Target preparations were performed as described by the Affymetrix GeneChip Expression Analysis Technical Manual (http://www.affymetrix.com), and were conducted at the DNA array facility of the University of Lausanne (Switzerland). 3 ug of each pool was used to perform the chiparray experiment according to the Affymetrix Gene Expression procedure."	"Target preparations were performed as described by the Affymetrix GeneChip Expression Analysis Technical Manual (http://www.affymetrix.com), and were conducted at the DNA array facility of the University of Lausanne (Switzerland). 3 ug of each pool was used to perform the chiparray experiment according to the Affymetrix Gene Expression procedure."	"Target preparations were performed as described by the Affymetrix GeneChip Expression Analysis Technical Manual (http://www.affymetrix.com), and were conducted at the DNA array facility of the University of Lausanne (Switzerland). 3 ug of each pool was used to perform the chiparray experiment according to the Affymetrix Gene Expression procedure."	"Target preparations were performed as described by the Affymetrix GeneChip Expression Analysis Technical Manual (http://www.affymetrix.com), and were conducted at the DNA array facility of the University of Lausanne (Switzerland). 3 ug of each pool was used to perform the chiparray experiment according to the Affymetrix Gene Expression procedure."	"Target preparations were performed as described by the Affymetrix GeneChip Expression Analysis Technical Manual (http://www.affymetrix.com), and were conducted at the DNA array facility of the University of Lausanne (Switzerland). 3 ug of each pool was used to perform the chiparray experiment according to the Affymetrix Gene Expression procedure."	"Target preparations were performed as described by the Affymetrix GeneChip Expression Analysis Technical Manual (http://www.affymetrix.com), and were conducted at the DNA array facility of the University of Lausanne (Switzerland). 3 ug of each pool was used to perform the chiparray experiment according to the Affymetrix Gene Expression procedure."	"Target preparations were performed as described by the Affymetrix GeneChip Expression Analysis Technical Manual (http://www.affymetrix.com), and were conducted at the DNA array facility of the University of Lausanne (Switzerland). 3 ug of each pool was used to perform the chiparray experiment according to the Affymetrix Gene Expression procedure."	"Target preparations were performed as described by the Affymetrix GeneChip Expression Analysis Technical Manual (http://www.affymetrix.com), and were conducted at the DNA array facility of the University of Lausanne (Switzerland). 3 ug of each pool was used to perform the chiparray experiment according to the Affymetrix Gene Expression procedure."	"Target preparations were performed as described by the Affymetrix GeneChip Expression Analysis Technical Manual (http://www.affymetrix.com), and were conducted at the DNA array facility of the University of Lausanne (Switzerland). 3 ug of each pool was used to perform the chiparray experiment according to the Affymetrix Gene Expression procedure."	"Target preparations were performed as described by the Affymetrix GeneChip Expression Analysis Technical Manual (http://www.affymetrix.com), and were conducted at the DNA array facility of the University of Lausanne (Switzerland). 3 ug of each pool was used to perform the chiparray experiment according to the Affymetrix Gene Expression procedure."	"Target preparations were performed as described by the Affymetrix GeneChip Expression Analysis Technical Manual (http://www.affymetrix.com), and were conducted at the DNA array facility of the University of Lausanne (Switzerland). 3 ug of each pool was used to perform the chiparray experiment according to the Affymetrix Gene Expression procedure."	"Target preparations were performed as described by the Affymetrix GeneChip Expression Analysis Technical Manual (http://www.affymetrix.com), and were conducted at the DNA array facility of the University of Lausanne (Switzerland). 3 ug of each pool was used to perform the chiparray experiment according to the Affymetrix Gene Expression procedure."	"Target preparations were performed as described by the Affymetrix GeneChip Expression Analysis Technical Manual (http://www.affymetrix.com), and were conducted at the DNA array facility of the University of Lausanne (Switzerland). 3 ug of each pool was used to perform the chiparray experiment according to the Affymetrix Gene Expression procedure."	"Target preparations were performed as described by the Affymetrix GeneChip Expression Analysis Technical Manual (http://www.affymetrix.com), and were conducted at the DNA array facility of the University of Lausanne (Switzerland). 3 ug of each pool was used to perform the chiparray experiment according to the Affymetrix Gene Expression procedure."	"Target preparations were performed as described by the Affymetrix GeneChip Expression Analysis Technical Manual (http://www.affymetrix.com), and were conducted at the DNA array facility of the University of Lausanne (Switzerland). 3 ug of each pool was used to perform the chiparray experiment according to the Affymetrix Gene Expression procedure."	"Target preparations were performed as described by the Affymetrix GeneChip Expression Analysis Technical Manual (http://www.affymetrix.com), and were conducted at the DNA array facility of the University of Lausanne (Switzerland). 3 ug of each pool was used to perform the chiparray experiment according to the Affymetrix Gene Expression procedure."	"Target preparations were performed as described by the Affymetrix GeneChip Expression Analysis Technical Manual (http://www.affymetrix.com), and were conducted at the DNA array facility of the University of Lausanne (Switzerland). 3 ug of each pool was used to perform the chiparray experiment according to the Affymetrix Gene Expression procedure."	"Target preparations were performed as described by the Affymetrix GeneChip Expression Analysis Technical Manual (http://www.affymetrix.com), and were conducted at the DNA array facility of the University of Lausanne (Switzerland). 3 ug of each pool was used to perform the chiparray experiment according to the Affymetrix Gene Expression procedure."	"Target preparations were performed as described by the Affymetrix GeneChip Expression Analysis Technical Manual (http://www.affymetrix.com), and were conducted at the DNA array facility of the University of Lausanne (Switzerland). 3 ug of each pool was used to perform the chiparray experiment according to the Affymetrix Gene Expression procedure."	"Target preparations were performed as described by the Affymetrix GeneChip Expression Analysis Technical Manual (http://www.affymetrix.com), and were conducted at the DNA array facility of the University of Lausanne (Switzerland). 3 ug of each pool was used to perform the chiparray experiment according to the Affymetrix Gene Expression procedure."	"Target preparations were performed as described by the Affymetrix GeneChip Expression Analysis Technical Manual (http://www.affymetrix.com), and were conducted at the DNA array facility of the University of Lausanne (Switzerland). 3 ug of each pool was used to perform the chiparray experiment according to the Affymetrix Gene Expression procedure."	"Target preparations were performed as described by the Affymetrix GeneChip Expression Analysis Technical Manual (http://www.affymetrix.com), and were conducted at the DNA array facility of the University of Lausanne (Switzerland). 3 ug of each pool was used to perform the chiparray experiment according to the Affymetrix Gene Expression procedure."	"Target preparations were performed as described by the Affymetrix GeneChip Expression Analysis Technical Manual (http://www.affymetrix.com), and were conducted at the DNA array facility of the University of Lausanne (Switzerland). 3 ug of each pool was used to perform the chiparray experiment according to the Affymetrix Gene Expression procedure."	"Target preparations were performed as described by the Affymetrix GeneChip Expression Analysis Technical Manual (http://www.affymetrix.com), and were conducted at the DNA array facility of the University of Lausanne (Switzerland). 3 ug of each pool was used to perform the chiparray experiment according to the Affymetrix Gene Expression procedure."	"Target preparations were performed as described by the Affymetrix GeneChip Expression Analysis Technical Manual (http://www.affymetrix.com), and were conducted at the DNA array facility of the University of Lausanne (Switzerland). 3 ug of each pool was used to perform the chiparray experiment according to the Affymetrix Gene Expression procedure."	"Target preparations were performed as described by the Affymetrix GeneChip Expression Analysis Technical Manual (http://www.affymetrix.com), and were conducted at the DNA array facility of the University of Lausanne (Switzerland). 3 ug of each pool was used to perform the chiparray experiment according to the Affymetrix Gene Expression procedure."	"Target preparations were performed as described by the Affymetrix GeneChip Expression Analysis Technical Manual (http://www.affymetrix.com), and were conducted at the DNA array facility of the University of Lausanne (Switzerland). 3 ug of each pool was used to perform the chiparray experiment according to the Affymetrix Gene Expression procedure."	"Target preparations were performed as described by the Affymetrix GeneChip Expression Analysis Technical Manual (http://www.affymetrix.com), and were conducted at the DNA array facility of the University of Lausanne (Switzerland). 3 ug of each pool was used to perform the chiparray experiment according to the Affymetrix Gene Expression procedure."	"Target preparations were performed as described by the Affymetrix GeneChip Expression Analysis Technical Manual (http://www.affymetrix.com), and were conducted at the DNA array facility of the University of Lausanne (Switzerland). 3 ug of each pool was used to perform the chiparray experiment according to the Affymetrix Gene Expression procedure."	"Target preparations were performed as described by the Affymetrix GeneChip Expression Analysis Technical Manual (http://www.affymetrix.com), and were conducted at the DNA array facility of the University of Lausanne (Switzerland). 3 ug of each pool was used to perform the chiparray experiment according to the Affymetrix Gene Expression procedure."	"Target preparations were performed as described by the Affymetrix GeneChip Expression Analysis Technical Manual (http://www.affymetrix.com), and were conducted at the DNA array facility of the University of Lausanne (Switzerland). 3 ug of each pool was used to perform the chiparray experiment according to the Affymetrix Gene Expression procedure."	"Target preparations were performed as described by the Affymetrix GeneChip Expression Analysis Technical Manual (http://www.affymetrix.com), and were conducted at the DNA array facility of the University of Lausanne (Switzerland). 3 ug of each pool was used to perform the chiparray experiment according to the Affymetrix Gene Expression procedure."	"Target preparations were performed as described by the Affymetrix GeneChip Expression Analysis Technical Manual (http://www.affymetrix.com), and were conducted at the DNA array facility of the University of Lausanne (Switzerland). 3 ug of each pool was used to perform the chiparray experiment according to the Affymetrix Gene Expression procedure."	"Target preparations were performed as described by the Affymetrix GeneChip Expression Analysis Technical Manual (http://www.affymetrix.com), and were conducted at the DNA array facility of the University of Lausanne (Switzerland). 3 ug of each pool was used to perform the chiparray experiment according to the Affymetrix Gene Expression procedure."	"Target preparations were performed as described by the Affymetrix GeneChip Expression Analysis Technical Manual (http://www.affymetrix.com), and were conducted at the DNA array facility of the University of Lausanne (Switzerland). 3 ug of each pool was used to perform the chiparray experiment according to the Affymetrix Gene Expression procedure."	"Target preparations were performed as described by the Affymetrix GeneChip Expression Analysis Technical Manual (http://www.affymetrix.com), and were conducted at the DNA array facility of the University of Lausanne (Switzerland). 3 ug of each pool was used to perform the chiparray experiment according to the Affymetrix Gene Expression procedure."	"Target preparations were performed as described by the Affymetrix GeneChip Expression Analysis Technical Manual (http://www.affymetrix.com), and were conducted at the DNA array facility of the University of Lausanne (Switzerland). 3 ug of each pool was used to perform the chiparray experiment according to the Affymetrix Gene Expression procedure."	"Target preparations were performed as described by the Affymetrix GeneChip Expression Analysis Technical Manual (http://www.affymetrix.com), and were conducted at the DNA array facility of the University of Lausanne (Switzerland). 3 ug of each pool was used to perform the chiparray experiment according to the Affymetrix Gene Expression procedure."	"Target preparations were performed as described by the Affymetrix GeneChip Expression Analysis Technical Manual (http://www.affymetrix.com), and were conducted at the DNA array facility of the University of Lausanne (Switzerland). 3 ug of each pool was used to perform the chiparray experiment according to the Affymetrix Gene Expression procedure."	"Target preparations were performed as described by the Affymetrix GeneChip Expression Analysis Technical Manual (http://www.affymetrix.com), and were conducted at the DNA array facility of the University of Lausanne (Switzerland). 3 ug of each pool was used to perform the chiparray experiment according to the Affymetrix Gene Expression procedure."	"Target preparations were performed as described by the Affymetrix GeneChip Expression Analysis Technical Manual (http://www.affymetrix.com), and were conducted at the DNA array facility of the University of Lausanne (Switzerland). 3 ug of each pool was used to perform the chiparray experiment according to the Affymetrix Gene Expression procedure."	"Target preparations were performed as described by the Affymetrix GeneChip Expression Analysis Technical Manual (http://www.affymetrix.com), and were conducted at the DNA array facility of the University of Lausanne (Switzerland). 3 ug of each pool was used to perform the chiparray experiment according to the Affymetrix Gene Expression procedure."
!Sample_taxid_ch1	"10090"	"10090"	"10090"	"10090"	"10090"	"10090"	"10090"	"10090"	"10090"	"10090"	"10090"	"10090"	"10090"	"10090"	"10090"	"10090"	"10090"	"10090"	"10090"	"10090"	"10090"	"10090"	"10090"	"10090"	"10090"	"10090"	"10090"	"10090"	"10090"	"10090"	"10090"	"10090"	"10090"	"10090"	"10090"	"10090"	"10090"	"10090"	"10090"	"10090"	"10090"	"10090"	"10090"	"10090"	"10090"	"10090"	"10090"	"10090"	"10090"	"10090"	"10090"	"10090"	"10090"	"10090"	"10090"	"10090"	"10090"	"10090"	"10090"	"10090"	"10090"	"10090"	"10090"	"10090"	"10090"	"10090"	"10090"	"10090"	"10090"	"10090"	"10090"
!Sample_hyb_protocol	"Twelve micrograms of biotinylated cRNA from each sample were fragmented and hybridized to GeneChip Mouse 430 2.0 arrays, according to standard procedures. Washing and staining was performed using the EuGE-WS2v5 protocol."	"Twelve micrograms of biotinylated cRNA from each sample were fragmented and hybridized to GeneChip Mouse 430 2.0 arrays, according to standard procedures. Washing and staining was performed using the EuGE-WS2v5 protocol."	"Twelve micrograms of biotinylated cRNA from each sample were fragmented and hybridized to GeneChip Mouse 430 2.0 arrays, according to standard procedures. Washing and staining was performed using the EuGE-WS2v5 protocol."	"Twelve micrograms of biotinylated cRNA from each sample were fragmented and hybridized to GeneChip Mouse 430 2.0 arrays, according to standard procedures. Washing and staining was performed using the EuGE-WS2v5 protocol."	"Twelve micrograms of biotinylated cRNA from each sample were fragmented and hybridized to GeneChip Mouse 430 2.0 arrays, according to standard procedures. Washing and staining was performed using the EuGE-WS2v5 protocol."	"Twelve micrograms of biotinylated cRNA from each sample were fragmented and hybridized to GeneChip Mouse 430 2.0 arrays, according to standard procedures. Washing and staining was performed using the EuGE-WS2v5 protocol."	"Twelve micrograms of biotinylated cRNA from each sample were fragmented and hybridized to GeneChip Mouse 430 2.0 arrays, according to standard procedures. Washing and staining was performed using the EuGE-WS2v5 protocol."	"Twelve micrograms of biotinylated cRNA from each sample were fragmented and hybridized to GeneChip Mouse 430 2.0 arrays, according to standard procedures. Washing and staining was performed using the EuGE-WS2v5 protocol."	"Twelve micrograms of biotinylated cRNA from each sample were fragmented and hybridized to GeneChip Mouse 430 2.0 arrays, according to standard procedures. Washing and staining was performed using the EuGE-WS2v5 protocol."	"Twelve micrograms of biotinylated cRNA from each sample were fragmented and hybridized to GeneChip Mouse 430 2.0 arrays, according to standard procedures. Washing and staining was performed using the EuGE-WS2v5 protocol."	"Twelve micrograms of biotinylated cRNA from each sample were fragmented and hybridized to GeneChip Mouse 430 2.0 arrays, according to standard procedures. Washing and staining was performed using the EuGE-WS2v5 protocol."	"Twelve micrograms of biotinylated cRNA from each sample were fragmented and hybridized to GeneChip Mouse 430 2.0 arrays, according to standard procedures. Washing and staining was performed using the EuGE-WS2v5 protocol."	"Twelve micrograms of biotinylated cRNA from each sample were fragmented and hybridized to GeneChip Mouse 430 2.0 arrays, according to standard procedures. Washing and staining was performed using the EuGE-WS2v5 protocol."	"Twelve micrograms of biotinylated cRNA from each sample were fragmented and hybridized to GeneChip Mouse 430 2.0 arrays, according to standard procedures. Washing and staining was performed using the EuGE-WS2v5 protocol."	"Twelve micrograms of biotinylated cRNA from each sample were fragmented and hybridized to GeneChip Mouse 430 2.0 arrays, according to standard procedures. Washing and staining was performed using the EuGE-WS2v5 protocol."	"Twelve micrograms of biotinylated cRNA from each sample were fragmented and hybridized to GeneChip Mouse 430 2.0 arrays, according to standard procedures. Washing and staining was performed using the EuGE-WS2v5 protocol."	"Twelve micrograms of biotinylated cRNA from each sample were fragmented and hybridized to GeneChip Mouse 430 2.0 arrays, according to standard procedures. Washing and staining was performed using the EuGE-WS2v5 protocol."	"Twelve micrograms of biotinylated cRNA from each sample were fragmented and hybridized to GeneChip Mouse 430 2.0 arrays, according to standard procedures. Washing and staining was performed using the EuGE-WS2v5 protocol."	"Twelve micrograms of biotinylated cRNA from each sample were fragmented and hybridized to GeneChip Mouse 430 2.0 arrays, according to standard procedures. Washing and staining was performed using the EuGE-WS2v5 protocol."	"Twelve micrograms of biotinylated cRNA from each sample were fragmented and hybridized to GeneChip Mouse 430 2.0 arrays, according to standard procedures. Washing and staining was performed using the EuGE-WS2v5 protocol."	"Twelve micrograms of biotinylated cRNA from each sample were fragmented and hybridized to GeneChip Mouse 430 2.0 arrays, according to standard procedures. Washing and staining was performed using the EuGE-WS2v5 protocol."	"Twelve micrograms of biotinylated cRNA from each sample were fragmented and hybridized to GeneChip Mouse 430 2.0 arrays, according to standard procedures. Washing and staining was performed using the EuGE-WS2v5 protocol."	"Twelve micrograms of biotinylated cRNA from each sample were fragmented and hybridized to GeneChip Mouse 430 2.0 arrays, according to standard procedures. Washing and staining was performed using the EuGE-WS2v5 protocol."	"Twelve micrograms of biotinylated cRNA from each sample were fragmented and hybridized to GeneChip Mouse 430 2.0 arrays, according to standard procedures. Washing and staining was performed using the EuGE-WS2v5 protocol."	"Twelve micrograms of biotinylated cRNA from each sample were fragmented and hybridized to GeneChip Mouse 430 2.0 arrays, according to standard procedures. Washing and staining was performed using the EuGE-WS2v5 protocol."	"Twelve micrograms of biotinylated cRNA from each sample were fragmented and hybridized to GeneChip Mouse 430 2.0 arrays, according to standard procedures. Washing and staining was performed using the EuGE-WS2v5 protocol."	"Twelve micrograms of biotinylated cRNA from each sample were fragmented and hybridized to GeneChip Mouse 430 2.0 arrays, according to standard procedures. Washing and staining was performed using the EuGE-WS2v5 protocol."	"Twelve micrograms of biotinylated cRNA from each sample were fragmented and hybridized to GeneChip Mouse 430 2.0 arrays, according to standard procedures. Washing and staining was performed using the EuGE-WS2v5 protocol."	"Twelve micrograms of biotinylated cRNA from each sample were fragmented and hybridized to GeneChip Mouse 430 2.0 arrays, according to standard procedures. Washing and staining was performed using the EuGE-WS2v5 protocol."	"Twelve micrograms of biotinylated cRNA from each sample were fragmented and hybridized to GeneChip Mouse 430 2.0 arrays, according to standard procedures. Washing and staining was performed using the EuGE-WS2v5 protocol."	"Twelve micrograms of biotinylated cRNA from each sample were fragmented and hybridized to GeneChip Mouse 430 2.0 arrays, according to standard procedures. Washing and staining was performed using the EuGE-WS2v5 protocol."	"Twelve micrograms of biotinylated cRNA from each sample were fragmented and hybridized to GeneChip Mouse 430 2.0 arrays, according to standard procedures. Washing and staining was performed using the EuGE-WS2v5 protocol."	"Twelve micrograms of biotinylated cRNA from each sample were fragmented and hybridized to GeneChip Mouse 430 2.0 arrays, according to standard procedures. Washing and staining was performed using the EuGE-WS2v5 protocol."	"Twelve micrograms of biotinylated cRNA from each sample were fragmented and hybridized to GeneChip Mouse 430 2.0 arrays, according to standard procedures. Washing and staining was performed using the EuGE-WS2v5 protocol."	"Twelve micrograms of biotinylated cRNA from each sample were fragmented and hybridized to GeneChip Mouse 430 2.0 arrays, according to standard procedures. Washing and staining was performed using the EuGE-WS2v5 protocol."	"Twelve micrograms of biotinylated cRNA from each sample were fragmented and hybridized to GeneChip Mouse 430 2.0 arrays, according to standard procedures. Washing and staining was performed using the EuGE-WS2v5 protocol."	"Twelve micrograms of biotinylated cRNA from each sample were fragmented and hybridized to GeneChip Mouse 430 2.0 arrays, according to standard procedures. Washing and staining was performed using the EuGE-WS2v5 protocol."	"Twelve micrograms of biotinylated cRNA from each sample were fragmented and hybridized to GeneChip Mouse 430 2.0 arrays, according to standard procedures. Washing and staining was performed using the EuGE-WS2v5 protocol."	"Twelve micrograms of biotinylated cRNA from each sample were fragmented and hybridized to GeneChip Mouse 430 2.0 arrays, according to standard procedures. Washing and staining was performed using the EuGE-WS2v5 protocol."	"Twelve micrograms of biotinylated cRNA from each sample were fragmented and hybridized to GeneChip Mouse 430 2.0 arrays, according to standard procedures. Washing and staining was performed using the EuGE-WS2v5 protocol."	"Twelve micrograms of biotinylated cRNA from each sample were fragmented and hybridized to GeneChip Mouse 430 2.0 arrays, according to standard procedures. Washing and staining was performed using the EuGE-WS2v5 protocol."	"Twelve micrograms of biotinylated cRNA from each sample were fragmented and hybridized to GeneChip Mouse 430 2.0 arrays, according to standard procedures. Washing and staining was performed using the EuGE-WS2v5 protocol."	"Twelve micrograms of biotinylated cRNA from each sample were fragmented and hybridized to GeneChip Mouse 430 2.0 arrays, according to standard procedures. Washing and staining was performed using the EuGE-WS2v5 protocol."	"Twelve micrograms of biotinylated cRNA from each sample were fragmented and hybridized to GeneChip Mouse 430 2.0 arrays, according to standard procedures. Washing and staining was performed using the EuGE-WS2v5 protocol."	"Twelve micrograms of biotinylated cRNA from each sample were fragmented and hybridized to GeneChip Mouse 430 2.0 arrays, according to standard procedures. Washing and staining was performed using the EuGE-WS2v5 protocol."	"Twelve micrograms of biotinylated cRNA from each sample were fragmented and hybridized to GeneChip Mouse 430 2.0 arrays, according to standard procedures. Washing and staining was performed using the EuGE-WS2v5 protocol."	"Twelve micrograms of biotinylated cRNA from each sample were fragmented and hybridized to GeneChip Mouse 430 2.0 arrays, according to standard procedures. Washing and staining was performed using the EuGE-WS2v5 protocol."	"Twelve micrograms of biotinylated cRNA from each sample were fragmented and hybridized to GeneChip Mouse 430 2.0 arrays, according to standard procedures. Washing and staining was performed using the EuGE-WS2v5 protocol."	"Twelve micrograms of biotinylated cRNA from each sample were fragmented and hybridized to GeneChip Mouse 430 2.0 arrays, according to standard procedures. Washing and staining was performed using the EuGE-WS2v5 protocol."	"Twelve micrograms of biotinylated cRNA from each sample were fragmented and hybridized to GeneChip Mouse 430 2.0 arrays, according to standard procedures. Washing and staining was performed using the EuGE-WS2v5 protocol."	"Twelve micrograms of biotinylated cRNA from each sample were fragmented and hybridized to GeneChip Mouse 430 2.0 arrays, according to standard procedures. Washing and staining was performed using the EuGE-WS2v5 protocol."	"Twelve micrograms of biotinylated cRNA from each sample were fragmented and hybridized to GeneChip Mouse 430 2.0 arrays, according to standard procedures. Washing and staining was performed using the EuGE-WS2v5 protocol."	"Twelve micrograms of biotinylated cRNA from each sample were fragmented and hybridized to GeneChip Mouse 430 2.0 arrays, according to standard procedures. Washing and staining was performed using the EuGE-WS2v5 protocol."	"Twelve micrograms of biotinylated cRNA from each sample were fragmented and hybridized to GeneChip Mouse 430 2.0 arrays, according to standard procedures. Washing and staining was performed using the EuGE-WS2v5 protocol."	"Twelve micrograms of biotinylated cRNA from each sample were fragmented and hybridized to GeneChip Mouse 430 2.0 arrays, according to standard procedures. Washing and staining was performed using the EuGE-WS2v5 protocol."	"Twelve micrograms of biotinylated cRNA from each sample were fragmented and hybridized to GeneChip Mouse 430 2.0 arrays, according to standard procedures. Washing and staining was performed using the EuGE-WS2v5 protocol."	"Twelve micrograms of biotinylated cRNA from each sample were fragmented and hybridized to GeneChip Mouse 430 2.0 arrays, according to standard procedures. Washing and staining was performed using the EuGE-WS2v5 protocol."	"Twelve micrograms of biotinylated cRNA from each sample were fragmented and hybridized to GeneChip Mouse 430 2.0 arrays, according to standard procedures. Washing and staining was performed using the EuGE-WS2v5 protocol."	"Twelve micrograms of biotinylated cRNA from each sample were fragmented and hybridized to GeneChip Mouse 430 2.0 arrays, according to standard procedures. Washing and staining was performed using the EuGE-WS2v5 protocol."	"Twelve micrograms of biotinylated cRNA from each sample were fragmented and hybridized to GeneChip Mouse 430 2.0 arrays, according to standard procedures. Washing and staining was performed using the EuGE-WS2v5 protocol."	"Twelve micrograms of biotinylated cRNA from each sample were fragmented and hybridized to GeneChip Mouse 430 2.0 arrays, according to standard procedures. Washing and staining was performed using the EuGE-WS2v5 protocol."	"Twelve micrograms of biotinylated cRNA from each sample were fragmented and hybridized to GeneChip Mouse 430 2.0 arrays, according to standard procedures. Washing and staining was performed using the EuGE-WS2v5 protocol."	"Twelve micrograms of biotinylated cRNA from each sample were fragmented and hybridized to GeneChip Mouse 430 2.0 arrays, according to standard procedures. Washing and staining was performed using the EuGE-WS2v5 protocol."	"Twelve micrograms of biotinylated cRNA from each sample were fragmented and hybridized to GeneChip Mouse 430 2.0 arrays, according to standard procedures. Washing and staining was performed using the EuGE-WS2v5 protocol."	"Twelve micrograms of biotinylated cRNA from each sample were fragmented and hybridized to GeneChip Mouse 430 2.0 arrays, according to standard procedures. Washing and staining was performed using the EuGE-WS2v5 protocol."	"Twelve micrograms of biotinylated cRNA from each sample were fragmented and hybridized to GeneChip Mouse 430 2.0 arrays, according to standard procedures. Washing and staining was performed using the EuGE-WS2v5 protocol."	"Twelve micrograms of biotinylated cRNA from each sample were fragmented and hybridized to GeneChip Mouse 430 2.0 arrays, according to standard procedures. Washing and staining was performed using the EuGE-WS2v5 protocol."	"Twelve micrograms of biotinylated cRNA from each sample were fragmented and hybridized to GeneChip Mouse 430 2.0 arrays, according to standard procedures. Washing and staining was performed using the EuGE-WS2v5 protocol."	"Twelve micrograms of biotinylated cRNA from each sample were fragmented and hybridized to GeneChip Mouse 430 2.0 arrays, according to standard procedures. Washing and staining was performed using the EuGE-WS2v5 protocol."	"Twelve micrograms of biotinylated cRNA from each sample were fragmented and hybridized to GeneChip Mouse 430 2.0 arrays, according to standard procedures. Washing and staining was performed using the EuGE-WS2v5 protocol."	"Twelve micrograms of biotinylated cRNA from each sample were fragmented and hybridized to GeneChip Mouse 430 2.0 arrays, according to standard procedures. Washing and staining was performed using the EuGE-WS2v5 protocol."
!Sample_scan_protocol	"Scanning was done on an Affymetrix GeneChip Scanner 7G and hybridization quality control were assessed using RACE (Psarros et al., 2005), a web service based on Bioconductor “affy” and “affyPLM” packages (Gautier et al., 2004)."	"Scanning was done on an Affymetrix GeneChip Scanner 7G and hybridization quality control were assessed using RACE (Psarros et al., 2005), a web service based on Bioconductor “affy” and “affyPLM” packages (Gautier et al., 2004)."	"Scanning was done on an Affymetrix GeneChip Scanner 7G and hybridization quality control were assessed using RACE (Psarros et al., 2005), a web service based on Bioconductor “affy” and “affyPLM” packages (Gautier et al., 2004)."	"Scanning was done on an Affymetrix GeneChip Scanner 7G and hybridization quality control were assessed using RACE (Psarros et al., 2005), a web service based on Bioconductor “affy” and “affyPLM” packages (Gautier et al., 2004)."	"Scanning was done on an Affymetrix GeneChip Scanner 7G and hybridization quality control were assessed using RACE (Psarros et al., 2005), a web service based on Bioconductor “affy” and “affyPLM” packages (Gautier et al., 2004)."	"Scanning was done on an Affymetrix GeneChip Scanner 7G and hybridization quality control were assessed using RACE (Psarros et al., 2005), a web service based on Bioconductor “affy” and “affyPLM” packages (Gautier et al., 2004)."	"Scanning was done on an Affymetrix GeneChip Scanner 7G and hybridization quality control were assessed using RACE (Psarros et al., 2005), a web service based on Bioconductor “affy” and “affyPLM” packages (Gautier et al., 2004)."	"Scanning was done on an Affymetrix GeneChip Scanner 7G and hybridization quality control were assessed using RACE (Psarros et al., 2005), a web service based on Bioconductor “affy” and “affyPLM” packages (Gautier et al., 2004)."	"Scanning was done on an Affymetrix GeneChip Scanner 7G and hybridization quality control were assessed using RACE (Psarros et al., 2005), a web service based on Bioconductor “affy” and “affyPLM” packages (Gautier et al., 2004)."	"Scanning was done on an Affymetrix GeneChip Scanner 7G and hybridization quality control were assessed using RACE (Psarros et al., 2005), a web service based on Bioconductor “affy” and “affyPLM” packages (Gautier et al., 2004)."	"Scanning was done on an Affymetrix GeneChip Scanner 7G and hybridization quality control were assessed using RACE (Psarros et al., 2005), a web service based on Bioconductor “affy” and “affyPLM” packages (Gautier et al., 2004)."	"Scanning was done on an Affymetrix GeneChip Scanner 7G and hybridization quality control were assessed using RACE (Psarros et al., 2005), a web service based on Bioconductor “affy” and “affyPLM” packages (Gautier et al., 2004)."	"Scanning was done on an Affymetrix GeneChip Scanner 7G and hybridization quality control were assessed using RACE (Psarros et al., 2005), a web service based on Bioconductor “affy” and “affyPLM” packages (Gautier et al., 2004)."	"Scanning was done on an Affymetrix GeneChip Scanner 7G and hybridization quality control were assessed using RACE (Psarros et al., 2005), a web service based on Bioconductor “affy” and “affyPLM” packages (Gautier et al., 2004)."	"Scanning was done on an Affymetrix GeneChip Scanner 7G and hybridization quality control were assessed using RACE (Psarros et al., 2005), a web service based on Bioconductor “affy” and “affyPLM” packages (Gautier et al., 2004)."	"Scanning was done on an Affymetrix GeneChip Scanner 7G and hybridization quality control were assessed using RACE (Psarros et al., 2005), a web service based on Bioconductor “affy” and “affyPLM” packages (Gautier et al., 2004)."	"Scanning was done on an Affymetrix GeneChip Scanner 7G and hybridization quality control were assessed using RACE (Psarros et al., 2005), a web service based on Bioconductor “affy” and “affyPLM” packages (Gautier et al., 2004)."	"Scanning was done on an Affymetrix GeneChip Scanner 7G and hybridization quality control were assessed using RACE (Psarros et al., 2005), a web service based on Bioconductor “affy” and “affyPLM” packages (Gautier et al., 2004)."	"Scanning was done on an Affymetrix GeneChip Scanner 7G and hybridization quality control were assessed using RACE (Psarros et al., 2005), a web service based on Bioconductor “affy” and “affyPLM” packages (Gautier et al., 2004)."	"Scanning was done on an Affymetrix GeneChip Scanner 7G and hybridization quality control were assessed using RACE (Psarros et al., 2005), a web service based on Bioconductor “affy” and “affyPLM” packages (Gautier et al., 2004)."	"Scanning was done on an Affymetrix GeneChip Scanner 7G and hybridization quality control were assessed using RACE (Psarros et al., 2005), a web service based on Bioconductor “affy” and “affyPLM” packages (Gautier et al., 2004)."	"Scanning was done on an Affymetrix GeneChip Scanner 7G and hybridization quality control were assessed using RACE (Psarros et al., 2005), a web service based on Bioconductor “affy” and “affyPLM” packages (Gautier et al., 2004)."	"Scanning was done on an Affymetrix GeneChip Scanner 7G and hybridization quality control were assessed using RACE (Psarros et al., 2005), a web service based on Bioconductor “affy” and “affyPLM” packages (Gautier et al., 2004)."	"Scanning was done on an Affymetrix GeneChip Scanner 7G and hybridization quality control were assessed using RACE (Psarros et al., 2005), a web service based on Bioconductor “affy” and “affyPLM” packages (Gautier et al., 2004)."	"Scanning was done on an Affymetrix GeneChip Scanner 7G and hybridization quality control were assessed using RACE (Psarros et al., 2005), a web service based on Bioconductor “affy” and “affyPLM” packages (Gautier et al., 2004)."	"Scanning was done on an Affymetrix GeneChip Scanner 7G and hybridization quality control were assessed using RACE (Psarros et al., 2005), a web service based on Bioconductor “affy” and “affyPLM” packages (Gautier et al., 2004)."	"Scanning was done on an Affymetrix GeneChip Scanner 7G and hybridization quality control were assessed using RACE (Psarros et al., 2005), a web service based on Bioconductor “affy” and “affyPLM” packages (Gautier et al., 2004)."	"Scanning was done on an Affymetrix GeneChip Scanner 7G and hybridization quality control were assessed using RACE (Psarros et al., 2005), a web service based on Bioconductor “affy” and “affyPLM” packages (Gautier et al., 2004)."	"Scanning was done on an Affymetrix GeneChip Scanner 7G and hybridization quality control were assessed using RACE (Psarros et al., 2005), a web service based on Bioconductor “affy” and “affyPLM” packages (Gautier et al., 2004)."	"Scanning was done on an Affymetrix GeneChip Scanner 7G and hybridization quality control were assessed using RACE (Psarros et al., 2005), a web service based on Bioconductor “affy” and “affyPLM” packages (Gautier et al., 2004)."	"Scanning was done on an Affymetrix GeneChip Scanner 7G and hybridization quality control were assessed using RACE (Psarros et al., 2005), a web service based on Bioconductor “affy” and “affyPLM” packages (Gautier et al., 2004)."	"Scanning was done on an Affymetrix GeneChip Scanner 7G and hybridization quality control were assessed using RACE (Psarros et al., 2005), a web service based on Bioconductor “affy” and “affyPLM” packages (Gautier et al., 2004)."	"Scanning was done on an Affymetrix GeneChip Scanner 7G and hybridization quality control were assessed using RACE (Psarros et al., 2005), a web service based on Bioconductor “affy” and “affyPLM” packages (Gautier et al., 2004)."	"Scanning was done on an Affymetrix GeneChip Scanner 7G and hybridization quality control were assessed using RACE (Psarros et al., 2005), a web service based on Bioconductor “affy” and “affyPLM” packages (Gautier et al., 2004)."	"Scanning was done on an Affymetrix GeneChip Scanner 7G and hybridization quality control were assessed using RACE (Psarros et al., 2005), a web service based on Bioconductor “affy” and “affyPLM” packages (Gautier et al., 2004)."	"Scanning was done on an Affymetrix GeneChip Scanner 7G and hybridization quality control were assessed using RACE (Psarros et al., 2005), a web service based on Bioconductor “affy” and “affyPLM” packages (Gautier et al., 2004)."	"Scanning was done on an Affymetrix GeneChip Scanner 7G and hybridization quality control were assessed using RACE (Psarros et al., 2005), a web service based on Bioconductor “affy” and “affyPLM” packages (Gautier et al., 2004)."	"Scanning was done on an Affymetrix GeneChip Scanner 7G and hybridization quality control were assessed using RACE (Psarros et al., 2005), a web service based on Bioconductor “affy” and “affyPLM” packages (Gautier et al., 2004)."	"Scanning was done on an Affymetrix GeneChip Scanner 7G and hybridization quality control were assessed using RACE (Psarros et al., 2005), a web service based on Bioconductor “affy” and “affyPLM” packages (Gautier et al., 2004)."	"Scanning was done on an Affymetrix GeneChip Scanner 7G and hybridization quality control were assessed using RACE (Psarros et al., 2005), a web service based on Bioconductor “affy” and “affyPLM” packages (Gautier et al., 2004)."	"Scanning was done on an Affymetrix GeneChip Scanner 7G and hybridization quality control were assessed using RACE (Psarros et al., 2005), a web service based on Bioconductor “affy” and “affyPLM” packages (Gautier et al., 2004)."	"Scanning was done on an Affymetrix GeneChip Scanner 7G and hybridization quality control were assessed using RACE (Psarros et al., 2005), a web service based on Bioconductor “affy” and “affyPLM” packages (Gautier et al., 2004)."	"Scanning was done on an Affymetrix GeneChip Scanner 7G and hybridization quality control were assessed using RACE (Psarros et al., 2005), a web service based on Bioconductor “affy” and “affyPLM” packages (Gautier et al., 2004)."	"Scanning was done on an Affymetrix GeneChip Scanner 7G and hybridization quality control were assessed using RACE (Psarros et al., 2005), a web service based on Bioconductor “affy” and “affyPLM” packages (Gautier et al., 2004)."	"Scanning was done on an Affymetrix GeneChip Scanner 7G and hybridization quality control were assessed using RACE (Psarros et al., 2005), a web service based on Bioconductor “affy” and “affyPLM” packages (Gautier et al., 2004)."	"Scanning was done on an Affymetrix GeneChip Scanner 7G and hybridization quality control were assessed using RACE (Psarros et al., 2005), a web service based on Bioconductor “affy” and “affyPLM” packages (Gautier et al., 2004)."	"Scanning was done on an Affymetrix GeneChip Scanner 7G and hybridization quality control were assessed using RACE (Psarros et al., 2005), a web service based on Bioconductor “affy” and “affyPLM” packages (Gautier et al., 2004)."	"Scanning was done on an Affymetrix GeneChip Scanner 7G and hybridization quality control were assessed using RACE (Psarros et al., 2005), a web service based on Bioconductor “affy” and “affyPLM” packages (Gautier et al., 2004)."	"Scanning was done on an Affymetrix GeneChip Scanner 7G and hybridization quality control were assessed using RACE (Psarros et al., 2005), a web service based on Bioconductor “affy” and “affyPLM” packages (Gautier et al., 2004)."	"Scanning was done on an Affymetrix GeneChip Scanner 7G and hybridization quality control were assessed using RACE (Psarros et al., 2005), a web service based on Bioconductor “affy” and “affyPLM” packages (Gautier et al., 2004)."	"Scanning was done on an Affymetrix GeneChip Scanner 7G and hybridization quality control were assessed using RACE (Psarros et al., 2005), a web service based on Bioconductor “affy” and “affyPLM” packages (Gautier et al., 2004)."	"Scanning was done on an Affymetrix GeneChip Scanner 7G and hybridization quality control were assessed using RACE (Psarros et al., 2005), a web service based on Bioconductor “affy” and “affyPLM” packages (Gautier et al., 2004)."	"Scanning was done on an Affymetrix GeneChip Scanner 7G and hybridization quality control were assessed using RACE (Psarros et al., 2005), a web service based on Bioconductor “affy” and “affyPLM” packages (Gautier et al., 2004)."	"Scanning was done on an Affymetrix GeneChip Scanner 7G and hybridization quality control were assessed using RACE (Psarros et al., 2005), a web service based on Bioconductor “affy” and “affyPLM” packages (Gautier et al., 2004)."	"Scanning was done on an Affymetrix GeneChip Scanner 7G and hybridization quality control were assessed using RACE (Psarros et al., 2005), a web service based on Bioconductor “affy” and “affyPLM” packages (Gautier et al., 2004)."	"Scanning was done on an Affymetrix GeneChip Scanner 7G and hybridization quality control were assessed using RACE (Psarros et al., 2005), a web service based on Bioconductor “affy” and “affyPLM” packages (Gautier et al., 2004)."	"Scanning was done on an Affymetrix GeneChip Scanner 7G and hybridization quality control were assessed using RACE (Psarros et al., 2005), a web service based on Bioconductor “affy” and “affyPLM” packages (Gautier et al., 2004)."	"Scanning was done on an Affymetrix GeneChip Scanner 7G and hybridization quality control were assessed using RACE (Psarros et al., 2005), a web service based on Bioconductor “affy” and “affyPLM” packages (Gautier et al., 2004)."	"Scanning was done on an Affymetrix GeneChip Scanner 7G and hybridization quality control were assessed using RACE (Psarros et al., 2005), a web service based on Bioconductor “affy” and “affyPLM” packages (Gautier et al., 2004)."	"Scanning was done on an Affymetrix GeneChip Scanner 7G and hybridization quality control were assessed using RACE (Psarros et al., 2005), a web service based on Bioconductor “affy” and “affyPLM” packages (Gautier et al., 2004)."	"Scanning was done on an Affymetrix GeneChip Scanner 7G and hybridization quality control were assessed using RACE (Psarros et al., 2005), a web service based on Bioconductor “affy” and “affyPLM” packages (Gautier et al., 2004)."	"Scanning was done on an Affymetrix GeneChip Scanner 7G and hybridization quality control were assessed using RACE (Psarros et al., 2005), a web service based on Bioconductor “affy” and “affyPLM” packages (Gautier et al., 2004)."	"Scanning was done on an Affymetrix GeneChip Scanner 7G and hybridization quality control were assessed using RACE (Psarros et al., 2005), a web service based on Bioconductor “affy” and “affyPLM” packages (Gautier et al., 2004)."	"Scanning was done on an Affymetrix GeneChip Scanner 7G and hybridization quality control were assessed using RACE (Psarros et al., 2005), a web service based on Bioconductor “affy” and “affyPLM” packages (Gautier et al., 2004)."	"Scanning was done on an Affymetrix GeneChip Scanner 7G and hybridization quality control were assessed using RACE (Psarros et al., 2005), a web service based on Bioconductor “affy” and “affyPLM” packages (Gautier et al., 2004)."	"Scanning was done on an Affymetrix GeneChip Scanner 7G and hybridization quality control were assessed using RACE (Psarros et al., 2005), a web service based on Bioconductor “affy” and “affyPLM” packages (Gautier et al., 2004)."	"Scanning was done on an Affymetrix GeneChip Scanner 7G and hybridization quality control were assessed using RACE (Psarros et al., 2005), a web service based on Bioconductor “affy” and “affyPLM” packages (Gautier et al., 2004)."	"Scanning was done on an Affymetrix GeneChip Scanner 7G and hybridization quality control were assessed using RACE (Psarros et al., 2005), a web service based on Bioconductor “affy” and “affyPLM” packages (Gautier et al., 2004)."	"Scanning was done on an Affymetrix GeneChip Scanner 7G and hybridization quality control were assessed using RACE (Psarros et al., 2005), a web service based on Bioconductor “affy” and “affyPLM” packages (Gautier et al., 2004)."	"Scanning was done on an Affymetrix GeneChip Scanner 7G and hybridization quality control were assessed using RACE (Psarros et al., 2005), a web service based on Bioconductor “affy” and “affyPLM” packages (Gautier et al., 2004)."	"Scanning was done on an Affymetrix GeneChip Scanner 7G and hybridization quality control were assessed using RACE (Psarros et al., 2005), a web service based on Bioconductor “affy” and “affyPLM” packages (Gautier et al., 2004)."
!Sample_description	"none"	"none"	"none"	"none"	"none"	"none"	"none"	"none"	"none"	"none"	"none"	"none"	"none"	"none"	"none"	"none"	"none"	"none"	"none"	"none"	"none"	"none"	"none"	"none"	"none"	"none"	"none"	"none"	"none"	"none"	"none"	"none"	"none"	"none"	"none"	"none"	"none"	"none"	"none"	"none"	"none"	"none"	"none"	"none"	"none"	"none"	"none"	"none"	"none"	"none"	"none"	"none"	"none"	"none"	"none"	"none"	"none"	"none"	"none"	"none"	"none"	"none"	"none"	"none"	"none"	"none"	"none"	"none"	"none"	"none"	"none"
!Sample_data_processing	"Normalized expression signals were calculated from Affymetrix CEL files using RMA (Irizarry et al., 2003)."	"Normalized expression signals were calculated from Affymetrix CEL files using RMA (Irizarry et al., 2003)."	"Normalized expression signals were calculated from Affymetrix CEL files using RMA (Irizarry et al., 2003)."	"Normalized expression signals were calculated from Affymetrix CEL files using RMA (Irizarry et al., 2003)."	"Normalized expression signals were calculated from Affymetrix CEL files using RMA (Irizarry et al., 2003)."	"Normalized expression signals were calculated from Affymetrix CEL files using RMA (Irizarry et al., 2003)."	"Normalized expression signals were calculated from Affymetrix CEL files using RMA (Irizarry et al., 2003)."	"Normalized expression signals were calculated from Affymetrix CEL files using RMA (Irizarry et al., 2003)."	"Normalized expression signals were calculated from Affymetrix CEL files using RMA (Irizarry et al., 2003)."	"Normalized expression signals were calculated from Affymetrix CEL files using RMA (Irizarry et al., 2003)."	"Normalized expression signals were calculated from Affymetrix CEL files using RMA (Irizarry et al., 2003)."	"Normalized expression signals were calculated from Affymetrix CEL files using RMA (Irizarry et al., 2003)."	"Normalized expression signals were calculated from Affymetrix CEL files using RMA (Irizarry et al., 2003)."	"Normalized expression signals were calculated from Affymetrix CEL files using RMA (Irizarry et al., 2003)."	"Normalized expression signals were calculated from Affymetrix CEL files using RMA (Irizarry et al., 2003)."	"Normalized expression signals were calculated from Affymetrix CEL files using RMA (Irizarry et al., 2003)."	"Normalized expression signals were calculated from Affymetrix CEL files using RMA (Irizarry et al., 2003)."	"Normalized expression signals were calculated from Affymetrix CEL files using RMA (Irizarry et al., 2003)."	"Normalized expression signals were calculated from Affymetrix CEL files using RMA (Irizarry et al., 2003)."	"Normalized expression signals were calculated from Affymetrix CEL files using RMA (Irizarry et al., 2003)."	"Normalized expression signals were calculated from Affymetrix CEL files using RMA (Irizarry et al., 2003)."	"Normalized expression signals were calculated from Affymetrix CEL files using RMA (Irizarry et al., 2003)."	"Normalized expression signals were calculated from Affymetrix CEL files using RMA (Irizarry et al., 2003)."	"Normalized expression signals were calculated from Affymetrix CEL files using RMA (Irizarry et al., 2003)."	"Normalized expression signals were calculated from Affymetrix CEL files using RMA (Irizarry et al., 2003)."	"Normalized expression signals were calculated from Affymetrix CEL files using RMA (Irizarry et al., 2003)."	"Normalized expression signals were calculated from Affymetrix CEL files using RMA (Irizarry et al., 2003)."	"Normalized expression signals were calculated from Affymetrix CEL files using RMA (Irizarry et al., 2003)."	"Normalized expression signals were calculated from Affymetrix CEL files using RMA (Irizarry et al., 2003)."	"Normalized expression signals were calculated from Affymetrix CEL files using RMA (Irizarry et al., 2003)."	"Normalized expression signals were calculated from Affymetrix CEL files using RMA (Irizarry et al., 2003)."	"Normalized expression signals were calculated from Affymetrix CEL files using RMA (Irizarry et al., 2003)."	"Normalized expression signals were calculated from Affymetrix CEL files using RMA (Irizarry et al., 2003)."	"Normalized expression signals were calculated from Affymetrix CEL files using RMA (Irizarry et al., 2003)."	"Normalized expression signals were calculated from Affymetrix CEL files using RMA (Irizarry et al., 2003)."	"Normalized expression signals were calculated from Affymetrix CEL files using RMA (Irizarry et al., 2003)."	"Normalized expression signals were calculated from Affymetrix CEL files using RMA (Irizarry et al., 2003)."	"Normalized expression signals were calculated from Affymetrix CEL files using RMA (Irizarry et al., 2003)."	"Normalized expression signals were calculated from Affymetrix CEL files using RMA (Irizarry et al., 2003)."	"Normalized expression signals were calculated from Affymetrix CEL files using RMA (Irizarry et al., 2003)."	"Normalized expression signals were calculated from Affymetrix CEL files using RMA (Irizarry et al., 2003)."	"Normalized expression signals were calculated from Affymetrix CEL files using RMA (Irizarry et al., 2003)."	"Normalized expression signals were calculated from Affymetrix CEL files using RMA (Irizarry et al., 2003)."	"Normalized expression signals were calculated from Affymetrix CEL files using RMA (Irizarry et al., 2003)."	"Normalized expression signals were calculated from Affymetrix CEL files using RMA (Irizarry et al., 2003)."	"Normalized expression signals were calculated from Affymetrix CEL files using RMA (Irizarry et al., 2003)."	"Normalized expression signals were calculated from Affymetrix CEL files using RMA (Irizarry et al., 2003)."	"Normalized expression signals were calculated from Affymetrix CEL files using RMA (Irizarry et al., 2003)."	"Normalized expression signals were calculated from Affymetrix CEL files using RMA (Irizarry et al., 2003)."	"Normalized expression signals were calculated from Affymetrix CEL files using RMA (Irizarry et al., 2003)."	"Normalized expression signals were calculated from Affymetrix CEL files using RMA (Irizarry et al., 2003)."	"Normalized expression signals were calculated from Affymetrix CEL files using RMA (Irizarry et al., 2003)."	"Normalized expression signals were calculated from Affymetrix CEL files using RMA (Irizarry et al., 2003)."	"Normalized expression signals were calculated from Affymetrix CEL files using RMA (Irizarry et al., 2003)."	"Normalized expression signals were calculated from Affymetrix CEL files using RMA (Irizarry et al., 2003)."	"Normalized expression signals were calculated from Affymetrix CEL files using RMA (Irizarry et al., 2003)."	"Normalized expression signals were calculated from Affymetrix CEL files using RMA (Irizarry et al., 2003)."	"Normalized expression signals were calculated from Affymetrix CEL files using RMA (Irizarry et al., 2003)."	"Normalized expression signals were calculated from Affymetrix CEL files using RMA (Irizarry et al., 2003)."	"Normalized expression signals were calculated from Affymetrix CEL files using RMA (Irizarry et al., 2003)."	"Normalized expression signals were calculated from Affymetrix CEL files using RMA (Irizarry et al., 2003)."	"Normalized expression signals were calculated from Affymetrix CEL files using RMA (Irizarry et al., 2003)."	"Normalized expression signals were calculated from Affymetrix CEL files using RMA (Irizarry et al., 2003)."	"Normalized expression signals were calculated from Affymetrix CEL files using RMA (Irizarry et al., 2003)."	"Normalized expression signals were calculated from Affymetrix CEL files using RMA (Irizarry et al., 2003)."	"Normalized expression signals were calculated from Affymetrix CEL files using RMA (Irizarry et al., 2003)."	"Normalized expression signals were calculated from Affymetrix CEL files using RMA (Irizarry et al., 2003)."	"Normalized expression signals were calculated from Affymetrix CEL files using RMA (Irizarry et al., 2003)."	"Normalized expression signals were calculated from Affymetrix CEL files using RMA (Irizarry et al., 2003)."	"Normalized expression signals were calculated from Affymetrix CEL files using RMA (Irizarry et al., 2003)."	"Normalized expression signals were calculated from Affymetrix CEL files using RMA (Irizarry et al., 2003)."
!Sample_platform_id	"GPL1261"	"GPL1261"	"GPL1261"	"GPL1261"	"GPL1261"	"GPL1261"	"GPL1261"	"GPL1261"	"GPL1261"	"GPL1261"	"GPL1261"	"GPL1261"	"GPL1261"	"GPL1261"	"GPL1261"	"GPL1261"	"GPL1261"	"GPL1261"	"GPL1261"	"GPL1261"	"GPL1261"	"GPL1261"	"GPL1261"	"GPL1261"	"GPL1261"	"GPL1261"	"GPL1261"	"GPL1261"	"GPL1261"	"GPL1261"	"GPL1261"	"GPL1261"	"GPL1261"	"GPL1261"	"GPL1261"	"GPL1261"	"GPL1261"	"GPL1261"	"GPL1261"	"GPL1261"	"GPL1261"	"GPL1261"	"GPL1261"	"GPL1261"	"GPL1261"	"GPL1261"	"GPL1261"	"GPL1261"	"GPL1261"	"GPL1261"	"GPL1261"	"GPL1261"	"GPL1261"	"GPL1261"	"GPL1261"	"GPL1261"	"GPL1261"	"GPL1261"	"GPL1261"	"GPL1261"	"GPL1261"	"GPL1261"	"GPL1261"	"GPL1261"	"GPL1261"	"GPL1261"	"GPL1261"	"GPL1261"	"GPL1261"	"GPL1261"	"GPL1261"
!Sample_contact_name	"Mehdi,,Tafti"	"Mehdi,,Tafti"	"Mehdi,,Tafti"	"Mehdi,,Tafti"	"Mehdi,,Tafti"	"Mehdi,,Tafti"	"Mehdi,,Tafti"	"Mehdi,,Tafti"	"Mehdi,,Tafti"	"Mehdi,,Tafti"	"Mehdi,,Tafti"	"Mehdi,,Tafti"	"Mehdi,,Tafti"	"Mehdi,,Tafti"	"Mehdi,,Tafti"	"Mehdi,,Tafti"	"Mehdi,,Tafti"	"Mehdi,,Tafti"	"Mehdi,,Tafti"	"Mehdi,,Tafti"	"Mehdi,,Tafti"	"Mehdi,,Tafti"	"Mehdi,,Tafti"	"Mehdi,,Tafti"	"Mehdi,,Tafti"	"Mehdi,,Tafti"	"Mehdi,,Tafti"	"Mehdi,,Tafti"	"Mehdi,,Tafti"	"Mehdi,,Tafti"	"Mehdi,,Tafti"	"Mehdi,,Tafti"	"Mehdi,,Tafti"	"Mehdi,,Tafti"	"Mehdi,,Tafti"	"Mehdi,,Tafti"	"Mehdi,,Tafti"	"Mehdi,,Tafti"	"Mehdi,,Tafti"	"Mehdi,,Tafti"	"Mehdi,,Tafti"	"Mehdi,,Tafti"	"Mehdi,,Tafti"	"Mehdi,,Tafti"	"Mehdi,,Tafti"	"Mehdi,,Tafti"	"Mehdi,,Tafti"	"Mehdi,,Tafti"	"Mehdi,,Tafti"	"Mehdi,,Tafti"	"Mehdi,,Tafti"	"Mehdi,,Tafti"	"Mehdi,,Tafti"	"Mehdi,,Tafti"	"Mehdi,,Tafti"	"Mehdi,,Tafti"	"Mehdi,,Tafti"	"Mehdi,,Tafti"	"Mehdi,,Tafti"	"Mehdi,,Tafti"	"Mehdi,,Tafti"	"Mehdi,,Tafti"	"Mehdi,,Tafti"	"Mehdi,,Tafti"	"Mehdi,,Tafti"	"Mehdi,,Tafti"	"Mehdi,,Tafti"	"Mehdi,,Tafti"	"Mehdi,,Tafti"	"Mehdi,,Tafti"	"Mehdi,,Tafti"
!Sample_contact_email	"mehdi.tafti@unil.ch"	"mehdi.tafti@unil.ch"	"mehdi.tafti@unil.ch"	"mehdi.tafti@unil.ch"	"mehdi.tafti@unil.ch"	"mehdi.tafti@unil.ch"	"mehdi.tafti@unil.ch"	"mehdi.tafti@unil.ch"	"mehdi.tafti@unil.ch"	"mehdi.tafti@unil.ch"	"mehdi.tafti@unil.ch"	"mehdi.tafti@unil.ch"	"mehdi.tafti@unil.ch"	"mehdi.tafti@unil.ch"	"mehdi.tafti@unil.ch"	"mehdi.tafti@unil.ch"	"mehdi.tafti@unil.ch"	"mehdi.tafti@unil.ch"	"mehdi.tafti@unil.ch"	"mehdi.tafti@unil.ch"	"mehdi.tafti@unil.ch"	"mehdi.tafti@unil.ch"	"mehdi.tafti@unil.ch"	"mehdi.tafti@unil.ch"	"mehdi.tafti@unil.ch"	"mehdi.tafti@unil.ch"	"mehdi.tafti@unil.ch"	"mehdi.tafti@unil.ch"	"mehdi.tafti@unil.ch"	"mehdi.tafti@unil.ch"	"mehdi.tafti@unil.ch"	"mehdi.tafti@unil.ch"	"mehdi.tafti@unil.ch"	"mehdi.tafti@unil.ch"	"mehdi.tafti@unil.ch"	"mehdi.tafti@unil.ch"	"mehdi.tafti@unil.ch"	"mehdi.tafti@unil.ch"	"mehdi.tafti@unil.ch"	"mehdi.tafti@unil.ch"	"mehdi.tafti@unil.ch"	"mehdi.tafti@unil.ch"	"mehdi.tafti@unil.ch"	"mehdi.tafti@unil.ch"	"mehdi.tafti@unil.ch"	"mehdi.tafti@unil.ch"	"mehdi.tafti@unil.ch"	"mehdi.tafti@unil.ch"	"mehdi.tafti@unil.ch"	"mehdi.tafti@unil.ch"	"mehdi.tafti@unil.ch"	"mehdi.tafti@unil.ch"	"mehdi.tafti@unil.ch"	"mehdi.tafti@unil.ch"	"mehdi.tafti@unil.ch"	"mehdi.tafti@unil.ch"	"mehdi.tafti@unil.ch"	"mehdi.tafti@unil.ch"	"mehdi.tafti@unil.ch"	"mehdi.tafti@unil.ch"	"mehdi.tafti@unil.ch"	"mehdi.tafti@unil.ch"	"mehdi.tafti@unil.ch"	"mehdi.tafti@unil.ch"	"mehdi.tafti@unil.ch"	"mehdi.tafti@unil.ch"	"mehdi.tafti@unil.ch"	"mehdi.tafti@unil.ch"	"mehdi.tafti@unil.ch"	"mehdi.tafti@unil.ch"	"mehdi.tafti@unil.ch"
!Sample_contact_phone	"+41216923971"	"+41216923971"	"+41216923971"	"+41216923971"	"+41216923971"	"+41216923971"	"+41216923971"	"+41216923971"	"+41216923971"	"+41216923971"	"+41216923971"	"+41216923971"	"+41216923971"	"+41216923971"	"+41216923971"	"+41216923971"	"+41216923971"	"+41216923971"	"+41216923971"	"+41216923971"	"+41216923971"	"+41216923971"	"+41216923971"	"+41216923971"	"+41216923971"	"+41216923971"	"+41216923971"	"+41216923971"	"+41216923971"	"+41216923971"	"+41216923971"	"+41216923971"	"+41216923971"	"+41216923971"	"+41216923971"	"+41216923971"	"+41216923971"	"+41216923971"	"+41216923971"	"+41216923971"	"+41216923971"	"+41216923971"	"+41216923971"	"+41216923971"	"+41216923971"	"+41216923971"	"+41216923971"	"+41216923971"	"+41216923971"	"+41216923971"	"+41216923971"	"+41216923971"	"+41216923971"	"+41216923971"	"+41216923971"	"+41216923971"	"+41216923971"	"+41216923971"	"+41216923971"	"+41216923971"	"+41216923971"	"+41216923971"	"+41216923971"	"+41216923971"	"+41216923971"	"+41216923971"	"+41216923971"	"+41216923971"	"+41216923971"	"+41216923971"	"+41216923971"
!Sample_contact_department	"CIG"	"CIG"	"CIG"	"CIG"	"CIG"	"CIG"	"CIG"	"CIG"	"CIG"	"CIG"	"CIG"	"CIG"	"CIG"	"CIG"	"CIG"	"CIG"	"CIG"	"CIG"	"CIG"	"CIG"	"CIG"	"CIG"	"CIG"	"CIG"	"CIG"	"CIG"	"CIG"	"CIG"	"CIG"	"CIG"	"CIG"	"CIG"	"CIG"	"CIG"	"CIG"	"CIG"	"CIG"	"CIG"	"CIG"	"CIG"	"CIG"	"CIG"	"CIG"	"CIG"	"CIG"	"CIG"	"CIG"	"CIG"	"CIG"	"CIG"	"CIG"	"CIG"	"CIG"	"CIG"	"CIG"	"CIG"	"CIG"	"CIG"	"CIG"	"CIG"	"CIG"	"CIG"	"CIG"	"CIG"	"CIG"	"CIG"	"CIG"	"CIG"	"CIG"	"CIG"	"CIG"
!Sample_contact_institute	"University of Lausanne"	"University of Lausanne"	"University of Lausanne"	"University of Lausanne"	"University of Lausanne"	"University of Lausanne"	"University of Lausanne"	"University of Lausanne"	"University of Lausanne"	"University of Lausanne"	"University of Lausanne"	"University of Lausanne"	"University of Lausanne"	"University of Lausanne"	"University of Lausanne"	"University of Lausanne"	"University of Lausanne"	"University of Lausanne"	"University of Lausanne"	"University of Lausanne"	"University of Lausanne"	"University of Lausanne"	"University of Lausanne"	"University of Lausanne"	"University of Lausanne"	"University of Lausanne"	"University of Lausanne"	"University of Lausanne"	"University of Lausanne"	"University of Lausanne"	"University of Lausanne"	"University of Lausanne"	"University of Lausanne"	"University of Lausanne"	"University of Lausanne"	"University of Lausanne"	"University of Lausanne"	"University of Lausanne"	"University of Lausanne"	"University of Lausanne"	"University of Lausanne"	"University of Lausanne"	"University of Lausanne"	"University of Lausanne"	"University of Lausanne"	"University of Lausanne"	"University of Lausanne"	"University of Lausanne"	"University of Lausanne"	"University of Lausanne"	"University of Lausanne"	"University of Lausanne"	"University of Lausanne"	"University of Lausanne"	"University of Lausanne"	"University of Lausanne"	"University of Lausanne"	"University of Lausanne"	"University of Lausanne"	"University of Lausanne"	"University of Lausanne"	"University of Lausanne"	"University of Lausanne"	"University of Lausanne"	"University of Lausanne"	"University of Lausanne"	"University of Lausanne"	"University of Lausanne"	"University of Lausanne"	"University of Lausanne"	"University of Lausanne"
!Sample_contact_address	"Genopode"	"Genopode"	"Genopode"	"Genopode"	"Genopode"	"Genopode"	"Genopode"	"Genopode"	"Genopode"	"Genopode"	"Genopode"	"Genopode"	"Genopode"	"Genopode"	"Genopode"	"Genopode"	"Genopode"	"Genopode"	"Genopode"	"Genopode"	"Genopode"	"Genopode"	"Genopode"	"Genopode"	"Genopode"	"Genopode"	"Genopode"	"Genopode"	"Genopode"	"Genopode"	"Genopode"	"Genopode"	"Genopode"	"Genopode"	"Genopode"	"Genopode"	"Genopode"	"Genopode"	"Genopode"	"Genopode"	"Genopode"	"Genopode"	"Genopode"	"Genopode"	"Genopode"	"Genopode"	"Genopode"	"Genopode"	"Genopode"	"Genopode"	"Genopode"	"Genopode"	"Genopode"	"Genopode"	"Genopode"	"Genopode"	"Genopode"	"Genopode"	"Genopode"	"Genopode"	"Genopode"	"Genopode"	"Genopode"	"Genopode"	"Genopode"	"Genopode"	"Genopode"	"Genopode"	"Genopode"	"Genopode"	"Genopode"
!Sample_contact_city	"Lausanne"	"Lausanne"	"Lausanne"	"Lausanne"	"Lausanne"	"Lausanne"	"Lausanne"	"Lausanne"	"Lausanne"	"Lausanne"	"Lausanne"	"Lausanne"	"Lausanne"	"Lausanne"	"Lausanne"	"Lausanne"	"Lausanne"	"Lausanne"	"Lausanne"	"Lausanne"	"Lausanne"	"Lausanne"	"Lausanne"	"Lausanne"	"Lausanne"	"Lausanne"	"Lausanne"	"Lausanne"	"Lausanne"	"Lausanne"	"Lausanne"	"Lausanne"	"Lausanne"	"Lausanne"	"Lausanne"	"Lausanne"	"Lausanne"	"Lausanne"	"Lausanne"	"Lausanne"	"Lausanne"	"Lausanne"	"Lausanne"	"Lausanne"	"Lausanne"	"Lausanne"	"Lausanne"	"Lausanne"	"Lausanne"	"Lausanne"	"Lausanne"	"Lausanne"	"Lausanne"	"Lausanne"	"Lausanne"	"Lausanne"	"Lausanne"	"Lausanne"	"Lausanne"	"Lausanne"	"Lausanne"	"Lausanne"	"Lausanne"	"Lausanne"	"Lausanne"	"Lausanne"	"Lausanne"	"Lausanne"	"Lausanne"	"Lausanne"	"Lausanne"
!Sample_contact_zip/postal_code	"1015"	"1015"	"1015"	"1015"	"1015"	"1015"	"1015"	"1015"	"1015"	"1015"	"1015"	"1015"	"1015"	"1015"	"1015"	"1015"	"1015"	"1015"	"1015"	"1015"	"1015"	"1015"	"1015"	"1015"	"1015"	"1015"	"1015"	"1015"	"1015"	"1015"	"1015"	"1015"	"1015"	"1015"	"1015"	"1015"	"1015"	"1015"	"1015"	"1015"	"1015"	"1015"	"1015"	"1015"	"1015"	"1015"	"1015"	"1015"	"1015"	"1015"	"1015"	"1015"	"1015"	"1015"	"1015"	"1015"	"1015"	"1015"	"1015"	"1015"	"1015"	"1015"	"1015"	"1015"	"1015"	"1015"	"1015"	"1015"	"1015"	"1015"	"1015"
!Sample_contact_country	"Switzerland"	"Switzerland"	"Switzerland"	"Switzerland"	"Switzerland"	"Switzerland"	"Switzerland"	"Switzerland"	"Switzerland"	"Switzerland"	"Switzerland"	"Switzerland"	"Switzerland"	"Switzerland"	"Switzerland"	"Switzerland"	"Switzerland"	"Switzerland"	"Switzerland"	"Switzerland"	"Switzerland"	"Switzerland"	"Switzerland"	"Switzerland"	"Switzerland"	"Switzerland"	"Switzerland"	"Switzerland"	"Switzerland"	"Switzerland"	"Switzerland"	"Switzerland"	"Switzerland"	"Switzerland"	"Switzerland"	"Switzerland"	"Switzerland"	"Switzerland"	"Switzerland"	"Switzerland"	"Switzerland"	"Switzerland"	"Switzerland"	"Switzerland"	"Switzerland"	"Switzerland"	"Switzerland"	"Switzerland"	"Switzerland"	"Switzerland"	"Switzerland"	"Switzerland"	"Switzerland"	"Switzerland"	"Switzerland"	"Switzerland"	"Switzerland"	"Switzerland"	"Switzerland"	"Switzerland"	"Switzerland"	"Switzerland"	"Switzerland"	"Switzerland"	"Switzerland"	"Switzerland"	"Switzerland"	"Switzerland"	"Switzerland"	"Switzerland"	"Switzerland"
!Sample_supplementary_file	"ftp://ftp.ncbi.nlm.nih.gov/geo/samples/GSM239nnn/GSM239868/suppl/GSM239868.CEL.gz"	"ftp://ftp.ncbi.nlm.nih.gov/geo/samples/GSM239nnn/GSM239869/suppl/GSM239869.CEL.gz"	"ftp://ftp.ncbi.nlm.nih.gov/geo/samples/GSM239nnn/GSM239870/suppl/GSM239870.CEL.gz"	"ftp://ftp.ncbi.nlm.nih.gov/geo/samples/GSM239nnn/GSM239871/suppl/GSM239871.CEL.gz"	"ftp://ftp.ncbi.nlm.nih.gov/geo/samples/GSM239nnn/GSM239872/suppl/GSM239872.CEL.gz"	"ftp://ftp.ncbi.nlm.nih.gov/geo/samples/GSM239nnn/GSM239873/suppl/GSM239873.CEL.gz"	"ftp://ftp.ncbi.nlm.nih.gov/geo/samples/GSM239nnn/GSM239874/suppl/GSM239874.CEL.gz"	"ftp://ftp.ncbi.nlm.nih.gov/geo/samples/GSM239nnn/GSM239875/suppl/GSM239875.CEL.gz"	"ftp://ftp.ncbi.nlm.nih.gov/geo/samples/GSM239nnn/GSM239876/suppl/GSM239876.CEL.gz"	"ftp://ftp.ncbi.nlm.nih.gov/geo/samples/GSM239nnn/GSM239877/suppl/GSM239877.CEL.gz"	"ftp://ftp.ncbi.nlm.nih.gov/geo/samples/GSM239nnn/GSM239878/suppl/GSM239878.CEL.gz"	"ftp://ftp.ncbi.nlm.nih.gov/geo/samples/GSM239nnn/GSM239879/suppl/GSM239879.CEL.gz"	"ftp://ftp.ncbi.nlm.nih.gov/geo/samples/GSM239nnn/GSM239880/suppl/GSM239880.CEL.gz"	"ftp://ftp.ncbi.nlm.nih.gov/geo/samples/GSM239nnn/GSM239881/suppl/GSM239881.CEL.gz"	"ftp://ftp.ncbi.nlm.nih.gov/geo/samples/GSM239nnn/GSM239882/suppl/GSM239882.CEL.gz"	"ftp://ftp.ncbi.nlm.nih.gov/geo/samples/GSM239nnn/GSM239883/suppl/GSM239883.CEL.gz"	"ftp://ftp.ncbi.nlm.nih.gov/geo/samples/GSM239nnn/GSM239884/suppl/GSM239884.CEL.gz"	"ftp://ftp.ncbi.nlm.nih.gov/geo/samples/GSM239nnn/GSM239885/suppl/GSM239885.CEL.gz"	"ftp://ftp.ncbi.nlm.nih.gov/geo/samples/GSM239nnn/GSM239886/suppl/GSM239886.CEL.gz"	"ftp://ftp.ncbi.nlm.nih.gov/geo/samples/GSM239nnn/GSM239887/suppl/GSM239887.CEL.gz"	"ftp://ftp.ncbi.nlm.nih.gov/geo/samples/GSM239nnn/GSM239888/suppl/GSM239888.CEL.gz"	"ftp://ftp.ncbi.nlm.nih.gov/geo/samples/GSM239nnn/GSM239889/suppl/GSM239889.CEL.gz"	"ftp://ftp.ncbi.nlm.nih.gov/geo/samples/GSM239nnn/GSM239890/suppl/GSM239890.CEL.gz"	"ftp://ftp.ncbi.nlm.nih.gov/geo/samples/GSM239nnn/GSM239891/suppl/GSM239891.CEL.gz"	"ftp://ftp.ncbi.nlm.nih.gov/geo/samples/GSM239nnn/GSM239892/suppl/GSM239892.CEL.gz"	"ftp://ftp.ncbi.nlm.nih.gov/geo/samples/GSM239nnn/GSM239893/suppl/GSM239893.CEL.gz"	"ftp://ftp.ncbi.nlm.nih.gov/geo/samples/GSM239nnn/GSM239894/suppl/GSM239894.CEL.gz"	"ftp://ftp.ncbi.nlm.nih.gov/geo/samples/GSM239nnn/GSM239895/suppl/GSM239895.CEL.gz"	"ftp://ftp.ncbi.nlm.nih.gov/geo/samples/GSM239nnn/GSM239896/suppl/GSM239896.CEL.gz"	"ftp://ftp.ncbi.nlm.nih.gov/geo/samples/GSM239nnn/GSM239897/suppl/GSM239897.CEL.gz"	"ftp://ftp.ncbi.nlm.nih.gov/geo/samples/GSM239nnn/GSM239898/suppl/GSM239898.CEL.gz"	"ftp://ftp.ncbi.nlm.nih.gov/geo/samples/GSM239nnn/GSM239899/suppl/GSM239899.CEL.gz"	"ftp://ftp.ncbi.nlm.nih.gov/geo/samples/GSM239nnn/GSM239900/suppl/GSM239900.CEL.gz"	"ftp://ftp.ncbi.nlm.nih.gov/geo/samples/GSM239nnn/GSM239901/suppl/GSM239901.CEL.gz"	"ftp://ftp.ncbi.nlm.nih.gov/geo/samples/GSM239nnn/GSM239902/suppl/GSM239902.CEL.gz"	"ftp://ftp.ncbi.nlm.nih.gov/geo/samples/GSM239nnn/GSM239903/suppl/GSM239903.CEL.gz"	"ftp://ftp.ncbi.nlm.nih.gov/geo/samples/GSM239nnn/GSM239904/suppl/GSM239904.CEL.gz"	"ftp://ftp.ncbi.nlm.nih.gov/geo/samples/GSM239nnn/GSM239905/suppl/GSM239905.CEL.gz"	"ftp://ftp.ncbi.nlm.nih.gov/geo/samples/GSM239nnn/GSM239906/suppl/GSM239906.CEL.gz"	"ftp://ftp.ncbi.nlm.nih.gov/geo/samples/GSM239nnn/GSM239907/suppl/GSM239907.CEL.gz"	"ftp://ftp.ncbi.nlm.nih.gov/geo/samples/GSM239nnn/GSM239908/suppl/GSM239908.CEL.gz"	"ftp://ftp.ncbi.nlm.nih.gov/geo/samples/GSM239nnn/GSM239909/suppl/GSM239909.CEL.gz"	"ftp://ftp.ncbi.nlm.nih.gov/geo/samples/GSM239nnn/GSM239910/suppl/GSM239910.CEL.gz"	"ftp://ftp.ncbi.nlm.nih.gov/geo/samples/GSM239nnn/GSM239911/suppl/GSM239911.CEL.gz"	"ftp://ftp.ncbi.nlm.nih.gov/geo/samples/GSM239nnn/GSM239912/suppl/GSM239912.CEL.gz"	"ftp://ftp.ncbi.nlm.nih.gov/geo/samples/GSM239nnn/GSM239913/suppl/GSM239913.CEL.gz"	"ftp://ftp.ncbi.nlm.nih.gov/geo/samples/GSM239nnn/GSM239914/suppl/GSM239914.CEL.gz"	"ftp://ftp.ncbi.nlm.nih.gov/geo/samples/GSM239nnn/GSM239915/suppl/GSM239915.CEL.gz"	"ftp://ftp.ncbi.nlm.nih.gov/geo/samples/GSM239nnn/GSM239916/suppl/GSM239916.CEL.gz"	"ftp://ftp.ncbi.nlm.nih.gov/geo/samples/GSM239nnn/GSM239917/suppl/GSM239917.CEL.gz"	"ftp://ftp.ncbi.nlm.nih.gov/geo/samples/GSM239nnn/GSM239918/suppl/GSM239918.CEL.gz"	"ftp://ftp.ncbi.nlm.nih.gov/geo/samples/GSM239nnn/GSM239919/suppl/GSM239919.CEL.gz"	"ftp://ftp.ncbi.nlm.nih.gov/geo/samples/GSM239nnn/GSM239920/suppl/GSM239920.CEL.gz"	"ftp://ftp.ncbi.nlm.nih.gov/geo/samples/GSM239nnn/GSM239921/suppl/GSM239921.CEL.gz"	"ftp://ftp.ncbi.nlm.nih.gov/geo/samples/GSM239nnn/GSM239922/suppl/GSM239922.CEL.gz"	"ftp://ftp.ncbi.nlm.nih.gov/geo/samples/GSM239nnn/GSM239923/suppl/GSM239923.CEL.gz"	"ftp://ftp.ncbi.nlm.nih.gov/geo/samples/GSM239nnn/GSM239924/suppl/GSM239924.CEL.gz"	"ftp://ftp.ncbi.nlm.nih.gov/geo/samples/GSM239nnn/GSM239925/suppl/GSM239925.CEL.gz"	"ftp://ftp.ncbi.nlm.nih.gov/geo/samples/GSM239nnn/GSM239926/suppl/GSM239926.CEL.gz"	"ftp://ftp.ncbi.nlm.nih.gov/geo/samples/GSM239nnn/GSM239927/suppl/GSM239927.CEL.gz"	"ftp://ftp.ncbi.nlm.nih.gov/geo/samples/GSM239nnn/GSM239928/suppl/GSM239928.CEL.gz"	"ftp://ftp.ncbi.nlm.nih.gov/geo/samples/GSM239nnn/GSM239929/suppl/GSM239929.CEL.gz"	"ftp://ftp.ncbi.nlm.nih.gov/geo/samples/GSM239nnn/GSM239930/suppl/GSM239930.CEL.gz"	"ftp://ftp.ncbi.nlm.nih.gov/geo/samples/GSM239nnn/GSM239931/suppl/GSM239931.CEL.gz"	"ftp://ftp.ncbi.nlm.nih.gov/geo/samples/GSM239nnn/GSM239932/suppl/GSM239932.CEL.gz"	"ftp://ftp.ncbi.nlm.nih.gov/geo/samples/GSM239nnn/GSM239933/suppl/GSM239933.CEL.gz"	"ftp://ftp.ncbi.nlm.nih.gov/geo/samples/GSM239nnn/GSM239934/suppl/GSM239934.CEL.gz"	"ftp://ftp.ncbi.nlm.nih.gov/geo/samples/GSM239nnn/GSM239935/suppl/GSM239935.CEL.gz"	"ftp://ftp.ncbi.nlm.nih.gov/geo/samples/GSM239nnn/GSM239936/suppl/GSM239936.CEL.gz"	"ftp://ftp.ncbi.nlm.nih.gov/geo/samples/GSM239nnn/GSM239937/suppl/GSM239937.CEL.gz"	"ftp://ftp.ncbi.nlm.nih.gov/geo/samples/GSM239nnn/GSM239938/suppl/GSM239938.CEL.gz"
!Sample_data_row_count	"45101"	"45101"	"45101"	"45101"	"45101"	"45101"	"45101"	"45101"	"45101"	"45101"	"45101"	"45101"	"45101"	"45101"	"45101"	"45101"	"45101"	"45101"	"45101"	"45101"	"45101"	"45101"	"45101"	"45101"	"45101"	"45101"	"45101"	"45101"	"45101"	"45101"	"45101"	"45101"	"45101"	"45101"	"45101"	"45101"	"45101"	"45101"	"45101"	"45101"	"45101"	"45101"	"45101"	"45101"	"45101"	"45101"	"45101"	"45101"	"45101"	"45101"	"45101"	"45101"	"45101"	"45101"	"45101"	"45101"	"45101"	"45101"	"45101"	"45101"	"45101"	"45101"	"45101"	"45101"	"45101"	"45101"	"45101"	"45101"	"45101"	"45101"	"45101"
!Sample_relation	"Reanalyzed by: GSE119085"	"Reanalyzed by: GSE119085"	"Reanalyzed by: GSE119085"	"Reanalyzed by: GSE119085"	"Reanalyzed by: GSE119085"	"Reanalyzed by: GSE119085"	"Reanalyzed by: GSE119085"	"Reanalyzed by: GSE119085"	"Reanalyzed by: GSE119085"	"Reanalyzed by: GSE119085"	"Reanalyzed by: GSE119085"	"Reanalyzed by: GSE119085"	"Reanalyzed by: GSE119085"	"Reanalyzed by: GSE119085"	"Reanalyzed by: GSE119085"	"Reanalyzed by: GSE119085"	"Reanalyzed by: GSE119085"	"Reanalyzed by: GSE119085"	"Reanalyzed by: GSE119085"	"Reanalyzed by: GSE119085"	"Reanalyzed by: GSE119085"	"Reanalyzed by: GSE119085"	"Reanalyzed by: GSE119085"	"Reanalyzed by: GSE119085"	"Reanalyzed by: GSE119085"	"Reanalyzed by: GSE119085"	"Reanalyzed by: GSE119085"	"Reanalyzed by: GSE119085"	"Reanalyzed by: GSE119085"	"Reanalyzed by: GSE119085"	"Reanalyzed by: GSE119085"	"Reanalyzed by: GSE119085"	"Reanalyzed by: GSE119085"	"Reanalyzed by: GSE119085"	"Reanalyzed by: GSE119085"	"Reanalyzed by: GSE119085"	"Reanalyzed by: GSE119085"	"Reanalyzed by: GSE119085"	"Reanalyzed by: GSE119085"	"Reanalyzed by: GSE119085"	"Reanalyzed by: GSE119085"	"Reanalyzed by: GSE119085"	"Reanalyzed by: GSE119085"	"Reanalyzed by: GSE119085"	"Reanalyzed by: GSE119085"	"Reanalyzed by: GSE119085"	"Reanalyzed by: GSE119085"	"Reanalyzed by: GSE119085"	"Reanalyzed by: GSE119085"	"Reanalyzed by: GSE119085"	"Reanalyzed by: GSE119085"	"Reanalyzed by: GSE119085"	"Reanalyzed by: GSE119085"	"Reanalyzed by: GSE119085"	"Reanalyzed by: GSE119085"	"Reanalyzed by: GSE119085"	"Reanalyzed by: GSE119085"	"Reanalyzed by: GSE119085"	"Reanalyzed by: GSE119085"	"Reanalyzed by: GSE119085"	"Reanalyzed by: GSE119085"	"Reanalyzed by: GSE119085"	"Reanalyzed by: GSE119085"	"Reanalyzed by: GSE119085"	"Reanalyzed by: GSE119085"	"Reanalyzed by: GSE119085"	"Reanalyzed by: GSE119085"	"Reanalyzed by: GSE119085"	"Reanalyzed by: GSE119085"	"Reanalyzed by: GSE119085"	"Reanalyzed by: GSE119085"
!series_matrix_table_begin
"ID_REF"	"GSM239868"	"GSM239869"	"GSM239870"	"GSM239871"	"GSM239872"	"GSM239873"	"GSM239874"	"GSM239875"	"GSM239876"	"GSM239877"	"GSM239878"	"GSM239879"	"GSM239880"	"GSM239881"	"GSM239882"	"GSM239883"	"GSM239884"	"GSM239885"	"GSM239886"	"GSM239887"	"GSM239888"	"GSM239889"	"GSM239890"	"GSM239891"	"GSM239892"	"GSM239893"	"GSM239894"	"GSM239895"	"GSM239896"	"GSM239897"	"GSM239898"	"GSM239899"	"GSM239900"	"GSM239901"	"GSM239902"	"GSM239903"	"GSM239904"	"GSM239905"	"GSM239906"	"GSM239907"	"GSM239908"	"GSM239909"	"GSM239910"	"GSM239911"	"GSM239912"	"GSM239913"	"GSM239914"	"GSM239915"	"GSM239916"	"GSM239917"	"GSM239918"	"GSM239919"	"GSM239920"	"GSM239921"	"GSM239922"	"GSM239923"	"GSM239924"	"GSM239925"	"GSM239926"	"GSM239927"	"GSM239928"	"GSM239929"	"GSM239930"	"GSM239931"	"GSM239932"	"GSM239933"	"GSM239934"	"GSM239935"	"GSM239936"	"GSM239937"	"GSM239938"
"1415670_at"	9.30091488	9.338734362	9.248599694	9.449591426	9.310784298	9.205257195	9.459810678	9.463167736	9.61916119	9.442417029	9.369560631	9.353672281	9.403409759	9.401784296	9.35570992	9.371058234	9.390043981	9.360124159	9.404212214	9.458393001	9.276035751	9.404203771	9.356106813	9.387706203	9.3959445	9.315037442	9.492692794	9.476989389	9.584457242	9.39862091	9.395178792	9.454749895	9.345748198	9.346808326	9.406011643	9.480553594	9.417640102	9.240029319	9.288495587	9.322689503	9.194132086	9.360173889	9.405062058	9.424026553	9.369975964	9.58136239	9.429328338	9.336198628	9.565427687	9.22286561	9.361030691	9.422139101	9.340415819	9.419297103	9.412644531	9.545066552	9.381015206	9.541484826	9.457493163	9.371589224	9.348231163	9.364450424	9.442838964	9.315406379	9.362657264	9.424590971	9.468916759	9.419291079	9.450071635	9.302497607	9.302451299
"1415671_at"	11.12908116	11.15496018	11.23773298	11.18445215	11.1653667	11.19526799	11.18531757	11.24929545	11.21680737	11.24242483	11.15775485	11.16361365	11.2331536	11.27888406	11.14234425	11.15403077	11.19723807	11.19257765	11.2060593	11.23104135	11.18815192	11.15500771	11.19013243	11.18761425	11.17400183	11.2472606	11.17622888	11.44894871	11.2332937	11.14303504	11.20241667	11.15006842	11.13154382	11.19792854	11.18786315	11.18745099	11.21115041	11.2858247	11.24529949	11.18021474	11.12250834	11.1515222	11.28551111	11.19731329	11.18050671	11.22929751	11.1484022	11.23245172	11.16697116	11.11059294	11.08965529	11.13473985	11.1576001	11.19436134	11.11654158	11.18234897	11.17002624	11.23127176	11.18031888	11.15406484	11.11906351	11.22291153	11.21984428	11.176982	11.24606455	11.28218393	11.26924056	11.29219276	11.26240103	11.16734981	11.06678008
"1415672_at"	10.4402843	10.49664299	10.6270472	10.47259801	10.47590841	10.62860252	10.45687395	10.58236159	10.53769998	10.5279037	10.47427542	10.45245324	10.48235892	10.55029689	10.45107016	10.49869551	10.50823234	10.52294233	10.48485518	10.56817001	10.49455611	10.49751343	10.52922698	10.44429072	10.50778688	10.6784343	10.54061238	10.68095083	10.54405991	10.54604732	10.55203428	10.54791696	10.49160786	10.49748503	10.44127386	10.59327752	10.60127968	10.6054929	10.69605307	10.50700518	10.48262179	10.61624807	10.44513549	10.50736268	10.56719403	10.5852016	10.54499685	10.42831587	10.5781997	10.34954902	10.33503397	10.48384078	10.44444276	10.3584143	10.42714578	10.50173017	10.42861368	10.44696544	10.48129737	10.41315911	10.40375821	10.55418978	10.40119253	10.39287609	10.41506693	10.51049081	10.38990668	10.4621382	10.50612166	10.40284088	10.50212904
"1415673_at"	7.682884711	7.623405759	7.841005336	7.501188738	7.605948761	7.746667179	7.773672837	7.880599911	7.712715566	7.898971511	7.846298545	7.964400456	7.789124567	7.913602245	7.714776231	7.680597441	7.723283121	7.839446095	7.888096334	7.863071462	7.876342943	7.819757431	7.888357658	7.891116559	7.834948163	8.085061935	7.863668692	7.794089422	7.912849835	7.868688461	7.777858584	7.828718223	7.891356438	8.011959894	7.954891965	7.863639299	8.047762831	8.027632339	8.034966224	7.885371273	8.009240457	7.879711404	7.991156125	7.996176441	8.03948404	8.060744385	8.019836804	7.660336244	7.783130274	7.46692584	7.653665797	7.646502287	7.765176102	7.798301644	7.77480507	7.766217599	7.713301821	7.858191354	7.810910341	7.663791596	7.920066459	7.851598443	7.776897692	7.820824837	7.77929536	7.848915154	7.790337891	7.69352914	7.792644388	7.898816317	7.684391889
"1415674_a_at"	9.384156408	9.345552441	9.330764487	9.387279136	9.392385819	9.459301349	9.376514528	9.271199654	9.292983409	9.264462404	9.440263369	9.512608102	9.441159526	9.405243511	9.448312712	9.432262466	9.392401873	9.329233008	9.342366303	9.258384554	9.365242089	9.413037522	9.474263403	9.33107283	9.338562574	9.247655561	9.298824867	9.084106508	9.301966288	9.383171345	9.401514678	9.427290918	9.263176429	9.405541691	9.352095761	9.317659904	9.280549727	9.340831202	9.339808694	9.343960371	9.460534773	9.361165933	9.342210405	9.310658975	9.2866851	9.279162386	9.236296042	9.236522033	9.072808926	9.287017822	9.343979487	9.332640685	9.205674482	9.152196655	9.245790124	9.165577761	9.203702677	9.209002336	9.226049817	9.464579076	9.391992948	9.357168181	9.33182168	9.159247693	9.18287909	9.273052576	9.305360378	9.091501166	9.212470201	9.367276281	9.304878221
"1415675_at"	8.831466533	8.886307779	8.80881712	8.789351135	8.84328373	8.854326146	8.850782533	8.726829123	8.798645539	8.624072748	8.82686253	8.789910842	8.786393123	8.823810367	8.821526231	8.753910763	8.663340449	8.812820668	8.660265136	8.620426979	8.781472794	8.800540812	8.745395993	8.814212223	8.793514927	8.851603192	8.759967787	8.629521729	8.651849445	8.890908307	8.766509464	8.753376165	8.713961827	8.767891306	8.757287296	8.814354753	8.624396215	8.741112813	8.847598355	8.737173896	8.885945256	8.815269239	8.747248245	8.752400894	8.839310349	8.714083283	8.672516097	8.605228051	8.684609888	8.662524824	8.783329012	8.821786544	8.760841021	8.792500036	8.792299829	8.751275389	8.714282286	8.640235837	8.7267083	8.762936432	8.842812345	8.821201376	8.720588281	8.715985626	8.648120305	8.732764683	8.718886528	8.458234018	8.532013045	8.72692825	8.746774166
"1415676_a_at"	10.51081521	10.49410669	10.69400205	10.53002862	10.46828835	10.66100466	10.5598083	10.49037447	10.47288687	10.53800614	10.61588637	10.53887614	10.52814789	10.57601939	10.57488928	10.49945836	10.52920907	10.51094977	10.56010194	10.56193859	10.59767598	10.53934598	10.56704753	10.52633456	10.51856641	10.61319936	10.51680499	10.48505233	10.4491753	10.47866454	10.51136496	10.58244325	10.51615468	10.55232125	10.51437758	10.59386814	10.44120526	10.63482421	10.60545993	10.49954095	10.61381275	10.45387768	10.50919058	10.49191894	10.57612749	10.59003032	10.48607115	10.55704488	10.538547	10.56068938	10.58800066	10.58504095	10.53978878	10.60680613	10.49233219	10.55524057	10.46041308	10.52307779	10.55138335	10.56376915	10.62339414	10.75079261	10.67039427	10.52103904	10.6059284	10.60594382	10.56979656	10.531706	10.56151914	10.58243902	10.52447124
"1415677_at"	9.267805665	9.302645429	9.261401119	9.294736344	9.278687617	9.353442979	9.3044064	9.358025044	9.224811235	9.254503435	9.37023726	9.285442848	9.279551311	9.309963732	9.322456352	9.201322511	9.190868453	9.254550865	9.263392925	9.23780947	9.191316317	9.210395819	9.298467461	9.244411637	9.213100672	9.236940354	9.370486042	9.278676484	9.233860527	9.344861498	9.333378017	9.263791554	9.236228034	9.171584032	9.14648213	9.15953811	9.236104447	9.224943759	9.283975881	9.218598174	9.222389715	9.269526382	9.240434796	9.129667541	9.30379616	9.3178209	9.188284175	9.326515843	9.281041212	9.247183689	9.399348285	9.373937599	9.361042887	9.64666824	9.335434889	9.384501507	9.281687178	9.294530598	9.259782416	9.362663857	9.214663726	9.280655946	9.323874157	9.252211203	9.207350481	9.404932118	9.249964911	9.183550624	9.196787746	9.274773837	9.343703205
"1415678_at"	10.24220297	10.21072788	10.25478767	10.33950208	10.28942962	10.37123192	10.32786059	10.29628792	10.27291567	10.28151185	10.23200758	10.36559788	10.15312476	10.25548029	10.28978208	10.10561926	10.18182239	10.27729666	10.34144753	10.25515527	10.10469768	10.15679857	10.2567671	10.25416788	10.3720669	10.31517874	10.25805392	10.32954002	10.26534369	10.25805392	10.26724269	10.20449364	10.27587371	10.2708237	10.23239656	10.30752519	10.16308764	10.2889323	10.2724468	10.20025132	10.20790913	10.13273397	10.30558752	10.46202362	10.25839276	10.28656127	10.2892213	10.32908726	10.22316374	10.10999325	10.22197015	10.21558154	10.29526253	10.3906905	10.33272225	10.33574569	10.24112971	10.3042598	10.30438631	10.16529185	10.18345774	10.25620266	10.30320699	10.27250725	10.30366075	10.25788374	10.21805081	10.15544572	10.25396526	10.15300199	10.14761255
"1415679_at"	10.35081797	10.48515471	10.46161166	10.33794016	10.44692965	10.46996621	10.44508563	10.35287297	10.25792206	10.287603	10.50494521	10.48114804	10.43416962	10.3588253	10.46330196	10.40775977	10.42996805	10.34664147	10.42748029	10.2926747	10.45115674	10.42056319	10.55146188	10.46993637	10.48928198	10.46711685	10.37779158	10.25572578	10.31316935	10.44706505	10.42361518	10.39164756	10.32216196	10.46307993	10.40963058	10.46191874	10.37350137	10.41423186	10.36605109	10.46425227	10.52605801	10.44378401	10.32194611	10.11428078	10.42414769	10.35650062	10.39104223	10.0152129	9.982009516	10.10910547	10.18619224	10.14162978	10.11257986	10.15629321	10.10111682	10.04208655	10.02783781	10.13288453	10.13291691	10.14960947	10.19945478	10.22825146	10.1098057	10.03345689	10.12702419	10.13374791	10.04230226	9.952537929	10.09063443	10.2222835	10.17279523
"1415680_at"	8.140250055	8.147665082	8.034003332	8.149143897	8.139654082	8.108976745	8.116503635	8.213930636	8.144788005	8.071693206	8.111680629	7.966501763	8.060223894	8.088393199	8.096251593	8.002306125	7.912909435	8.069255296	7.967767557	8.008548839	7.991589901	8.102912612	7.942628456	8.097682958	8.053961619	7.915008842	8.207150588	8.056927187	8.240462769	8.075815336	8.166960868	8.117800172	8.099090268	8.022337388	8.141128227	8.017190951	7.878845129	8.010289411	7.977799619	8.060107435	8.019979352	7.952475973	8.091869268	8.062205542	7.966894264	8.122245018	8.069009012	8.118457293	8.135189786	8.0160648	8.333646059	8.160047636	8.090990748	8.010649883	8.183243998	8.222270336	8.078796335	8.166975916	7.997600581	7.983085052	8.071480058	8.064005192	8.083214359	7.90462839	8.00199947	8.014971496	8.057866466	8.265226357	8.049302296	8.027209667	7.85605589
"1415681_at"	9.306424301	9.325725064	9.503241399	9.252778287	9.344157949	9.458952772	9.293877968	9.301911072	9.213760905	9.284502369	9.439950829	9.382592037	9.349908889	9.451855128	9.419779224	9.310732726	9.35294021	9.292703362	9.323290515	9.234144175	9.380854115	9.3151605	9.331354648	9.328232301	9.302160197	9.413697493	9.274789585	9.146478015	9.20754227	9.296174183	9.228727145	9.196253847	9.278779551	9.346425114	9.316847641	9.349334279	9.307417258	9.489120759	9.50599874	9.322910391	9.485215381	9.252941753	9.340983137	9.269283447	9.37296585	9.368866082	9.254721513	9.261373434	9.257052054	9.409824877	9.341987684	9.368821214	9.417462117	9.440114028	9.275404783	9.20880781	9.223333992	9.312429354	9.29789034	9.397002603	9.471424357	9.498331841	9.471131805	9.45979928	9.369125815	9.40346881	9.372898642	9.318011809	9.293105271	9.402360901	9.257031869
"1415682_at"	7.676864534	7.87084547	7.894593299	7.694341654	7.678358175	7.81890184	7.815333104	7.831794245	7.703952598	7.78458937	7.830720824	7.794762064	7.799815981	7.77436307	7.842188785	7.773431442	7.928320555	7.807412126	7.758174261	7.755335193	7.634211062	7.84724536	7.758303177	7.719048288	7.816044605	7.790106454	7.64239753	7.824617523	7.85123952	7.522615024	7.750029247	7.576320131	7.745500734	7.731139547	7.776322426	7.843008751	7.694816263	7.820372403	7.811444284	7.769331163	7.850971472	7.659990899	7.769256255	7.725756296	7.747580952	7.839672671	7.819219708	7.849532682	7.900819867	7.708921554	7.799050939	7.842632285	7.829509589	7.920804429	7.894686965	7.976258387	7.910928808	7.918065677	7.860262402	7.921913267	7.779494204	7.830331888	7.820465384	7.869019827	7.904668618	7.96396889	7.965307255	7.845906175	7.908971709	7.888544344	7.64356845
"1415683_at"	10.19803785	10.30093453	10.08409547	10.30593335	10.29136334	10.06079791	10.29893047	10.3014396	10.34765723	10.3295819	10.40857185	10.36693589	10.30676965	10.31380614	10.32942414	10.37137333	10.2279564	10.29773541	10.2604779	10.27874213	10.3424774	10.30980702	10.29924636	10.17736628	10.14578421	9.863242137	10.12303267	10.0590601	10.12777707	10.16361834	10.14839624	10.16744065	10.17548189	10.20082574	10.23048198	10.1561954	10.13610381	9.925966116	9.857631538	10.19671244	9.926785612	10.04033071	10.12244901	10.17967533	10.19115009	10.28019455	10.21050079	10.11882998	10.24179629	10.35552758	10.36643724	10.31921985	10.30401837	10.33067928	10.24486651	10.34725781	10.23025149	10.30200696	10.24699359	10.3148806	10.28393135	10.36263453	10.28239668	10.11938711	10.2726397	10.29623808	10.29970528	10.303476	10.11646891	10.22992924	10.23321903
"1415684_at"	7.498330635	7.586474712	7.820444542	7.487453941	7.458946671	7.719546473	7.463497863	7.537654301	7.403939142	7.559782377	7.554114903	7.510642169	7.591604949	7.720475689	7.53380634	7.561628453	7.691464247	7.475145436	7.455420194	7.486028448	7.415348491	7.639685968	7.559179479	7.593942805	7.622132438	7.617222396	7.594496231	7.740814364	7.558791185	7.400131869	7.593841194	7.519983672	7.454815263	7.718813325	7.62903768	7.714348633	7.579696395	7.591910372	7.667200869	7.557510055	7.704528547	7.558483013	7.520309634	7.53019102	7.571204518	7.720606336	7.686923157	7.444060599	7.735072399	7.583851574	7.474589755	7.578014852	7.540208076	7.530128585	7.637114224	7.572449938	7.474106643	7.596700157	7.506268768	7.585049811	7.688905399	7.667025097	7.545011189	7.489713922	7.57306822	7.69835335	7.716536507	7.705515415	7.572535579	7.636985393	7.498950252
"1415685_at"	7.435653993	7.521643875	7.62506087	7.635862774	7.514066317	7.570924246	7.265281115	7.651032945	7.666627806	7.587572707	7.559597293	7.163645865	7.575337809	7.800489729	7.428759794	7.667928739	7.587572707	7.454722546	7.565719624	7.527413807	7.479917179	7.614958837	7.486306609	8.207204691	8.264377111	8.298271895	8.376102191	8.610345073	8.405580906	8.275452803	8.294216541	8.2509192	8.192802106	8.286739247	8.115420389	8.113316437	8.262947379	8.261468541	8.224499896	8.204937421	8.247031563	8.189954473	8.062228752	8.141311744	8.232470405	8.311586605	8.387590466	7.767169923	7.712670976	7.345201351	7.623648104	7.555274628	7.569663664	7.551823912	7.601434309	7.722687518	7.626073291	7.602594724	7.519274752	7.587389722	7.504962537	7.514544871	7.435836429	7.615476248	7.644128533	7.552969169	7.606162311	7.526413529	7.596023327	7.318404232	7.567206307
"1415686_at"	9.474842208	9.519112975	10.01967949	9.472036918	9.542045329	10.02192584	9.316792773	9.555160158	9.594370049	9.623392521	9.383533905	9.250621397	9.46433417	9.542493409	9.472656515	9.485295544	9.532207461	9.587725518	9.531977657	9.612899675	9.329638451	9.431283403	9.317625009	9.55230191	9.500443534	10.05398943	9.562116613	10.03523126	9.652210748	9.445043402	9.487859925	9.599614114	9.619594272	9.557952318	9.496121468	9.516833637	9.650515868	10.04075583	10.07202903	9.525516894	9.95300226	9.541245383	9.548987848	9.450736885	9.617391342	9.708705541	9.665292615	9.661653383	9.696481135	9.358363523	9.333875109	9.476134677	9.518710909	9.527576426	9.406766991	9.369242309	9.690540049	9.661241657	9.573969616	9.456676746	9.436730575	9.508680545	9.600900564	9.58774909	9.644768501	9.550255443	9.607070803	9.573817302	9.697734026	9.324581325	9.358916492
"1415687_a_at"	12.63750441	12.61354806	12.62192948	12.64195984	12.63296272	12.65317721	12.64058826	12.79092369	12.67214572	12.68040938	12.59440739	12.67475453	12.69820533	12.627962	12.64063491	12.56623949	12.66182813	12.7318277	12.6633	12.68734137	12.62690641	12.65851039	12.56746844	12.64465315	12.61393097	12.62597562	12.671607	12.75794509	12.74509749	12.54151337	12.64944755	12.64053003	12.63521676	12.63918335	12.63001006	12.6268258	12.66560819	12.62453457	12.58583427	12.59418716	12.56183054	12.60514076	12.64053003	12.69961443	12.64030273	12.69650548	12.6657567	12.73264851	12.71602052	12.57719419	12.60690994	12.60118232	12.63865803	12.59224103	12.61930678	12.71682358	12.66686485	12.65822502	12.71384667	12.62131007	12.54445587	12.55911119	12.55497325	12.63307693	12.64150845	12.68557446	12.67894985	12.77970757	12.65525564	12.59477651	12.60094028
"1415688_at"	9.975970714	10.09050708	9.722513515	9.99089005	10.010197	9.817846821	10.10535723	10.06750768	10.06846304	10.10557154	10.14462298	10.05571179	10.04029422	9.98188492	9.962243562	10.04790121	10.03083667	9.984189697	9.993650577	10.11556169	10.0817107	10.10256166	10.05351176	9.8773407	9.932153185	9.667487302	9.878577572	9.833772427	9.957188888	10.01631739	10.00385629	9.833000567	9.903041849	9.927280433	9.942842906	9.952325391	9.859712418	9.632528676	9.587597337	9.968767679	9.696173928	9.863702255	9.785515983	9.908255048	9.902761067	9.95391661	9.927197514	9.850635806	9.903643124	9.901275241	9.809583033	9.863227723	9.762900949	9.842883317	9.860181798	9.818952725	9.866003858	9.961018768	9.976767413	9.929112151	9.89345613	9.875877009	9.774110084	9.826335839	9.848771842	9.981136527	9.860781942	9.837285367	9.902957656	9.863958093	9.816827162
"1415689_s_at"	7.192166166	7.210059002	7.171802028	7.194843166	7.146912851	7.133069594	7.268476733	7.097703411	6.992818458	7.32220166	7.256226607	7.240584114	7.300599926	7.640216777	7.158945252	7.177192558	7.337947926	7.182229291	7.284197229	7.33290618	7.329669238	7.298726961	7.40983458	7.020107143	7.038630902	6.899486699	6.969694176	7.225191793	6.868683738	6.855695314	6.901893554	7.046796772	7.01015115	7.036546055	7.054062397	7.127408209	7.103600168	6.964928272	6.962449339	6.942816504	6.611408954	6.99318067	7.018393416	6.959349366	7.171614255	7.082075374	7.088230672	7.324448103	7.366477157	6.964144349	7.01207955	7.178095217	7.128952015	7.189770106	7.345399336	7.205792528	7.389217101	7.430734953	7.389467422	7.349145988	7.163886096	7.434378452	7.399388995	7.316517169	7.426666562	7.40395914	7.351238123	7.388215384	7.507685942	7.246114803	7.1198936
"1415690_at"	9.607386274	9.682535678	9.68858454	9.657143313	9.747745419	9.732054118	9.747184697	9.661446297	9.595844501	9.491106266	9.71007217	9.737879644	9.541721459	9.503041944	9.698989852	9.612577831	9.430505826	9.461264764	9.479795685	9.465251903	9.637514323	9.527269669	9.626753511	10.2136177	10.12505255	10.1926259	10.10657086	9.973184488	10.02839516	10.17203855	10.06441524	10.14580596	10.01843364	10.08726167	10.06413073	10.08124427	9.978356186	10.15657447	10.20460236	10.09456049	10.28666124	10.00278546	10.08973269	10.13126579	10.03886168	9.962614719	10.04875959	10.00754208	9.814681165	10.07526141	10.19264276	10.11693288	10.16436494	10.16152884	10.0465067	10.05748182	9.863081228	9.934126566	9.860779418	10.07459169	10.07002024	10.00358636	10.11954763	9.954731029	9.954287017	10.02671348	10.05152841	9.804303014	9.77150531	9.981417356	9.900491114
"1415691_at"	10.52524211	10.55123342	10.57732963	10.45227309	10.47431455	10.48343986	10.53184172	10.57529547	10.53117213	10.71379825	10.59673516	10.55424494	10.69527997	10.60454053	10.68857803	10.60203894	10.66364996	10.66588161	10.60795047	10.6499509	10.53753898	10.64118729	10.55821918	10.55789799	10.62383623	10.49827353	10.57828351	10.5614403	10.63412247	10.46199146	10.53963373	10.45524569	10.5372507	10.54061999	10.62111136	10.61437218	10.58460549	10.53965196	10.50131529	10.61839106	10.60833743	10.5318378	10.54819254	10.60482759	10.55889488	10.68619766	10.59981395	10.577383	10.63409804	10.51174143	10.47865912	10.45949085	10.47818599	10.4465418	10.46247629	10.50490915	10.62683124	10.62294779	10.63665492	10.60755848	10.59914608	10.59301983	10.565317	10.59630641	10.62693794	10.54017619	10.63716955	10.64359143	10.7030926	10.58118822	10.55923044
"1415692_s_at"	11.12407962	11.33366987	10.84352847	11.17310094	11.13655608	10.90648748	11.05500669	11.21361964	11.26583096	11.33393242	11.22193908	11.23642083	11.43545198	11.34370617	11.23436419	11.25170057	11.36225158	11.30039875	11.31559173	11.38858689	11.27683702	11.42582721	11.23475044	11.03055493	11.04781084	10.67076446	11.05779377	11.04278633	11.09682912	10.96234415	11.00543534	11.041423	10.94274212	11.0024099	11.08523087	11.22718406	11.2569838	10.77935697	10.76341313	11.11128455	10.8166664	11.07408799	11.04974364	11.06355863	11.0743805	11.12032761	11.15904294	11.07066192	11.19828941	11.18109609	11.02204183	11.07147299	11.06316586	10.87072288	11.01057891	10.97209144	11.25743686	11.15384084	11.14600319	11.13153627	11.10411989	11.10421588	11.14986233	11.13131003	11.19896068	11.16420487	11.20721791	11.17517605	11.17064096	11.15826873	11.12627143
"1415693_at"	7.727706856	7.76108462	7.58072293	7.666025396	7.69867769	7.400263183	7.602662524	7.577783185	7.592446496	7.641157247	7.715160907	7.7440693	7.769999888	7.808903636	7.756767345	7.736104728	7.78568217	7.765139398	7.803449607	7.728001075	7.754077248	7.833108543	7.702278964	7.778925112	7.776917696	7.78660876	7.774310074	7.688028651	7.822432369	7.777477489	7.759084208	7.822543208	7.775195431	7.788215159	7.770270476	7.674097317	7.809498065	7.847489718	7.795624476	7.801927084	7.821440806	7.693133156	7.863588788	7.81991605	7.696318437	7.884037845	7.823682636	7.704425873	7.853213362	7.653486319	7.693417724	7.821049417	7.775277742	7.681392027	7.619347868	7.70548441	7.811284201	7.83074012	7.815756465	7.841759491	7.934174366	7.790941361	7.816765588	7.913381328	7.937525401	7.890063677	7.877295451	7.818727916	7.831220082	7.738617237	7.77255582
"1415694_at"	6.965054075	7.071064433	6.780008283	6.929861729	6.95303036	6.831166097	7.115251357	6.870129279	7.021974488	6.991497068	6.92554641	6.839961834	7.18497204	6.720598508	6.901440643	7.188374034	6.836308788	7.007736628	7.10937605	6.948722296	6.968243673	7.046532508	7.017227086	8.695218418	8.604169166	8.626825693	8.725709586	8.782508717	8.805959312	8.738374968	8.804437369	8.84141354	8.680683042	8.645930365	8.725623575	8.811788535	8.708865265	8.65306578	8.727147987	8.735493214	8.587175137	8.624249993	8.670515932	8.279091729	8.716142027	8.848823753	8.735429449	7.060216352	7.025770589	6.652399997	7.190768907	7.126576952	6.967120161	7.059511874	6.949197636	7.080239518	6.925143653	6.942514353	6.943076162	7.2763404	6.894205597	6.966972203	7.09239188	7.237357466	7.224192283	7.031488329	6.814333437	6.959862808	7.104808017	7.155123637	7.17006202
"1415695_at"	10.26960044	10.31803879	10.06383443	10.30414012	10.26860852	10.11924523	10.41192829	10.25677148	10.36747281	10.29165168	10.38717226	10.4082477	10.39724201	10.34831991	10.32097173	10.32057881	10.26632373	10.18393422	10.30691418	10.3130983	10.36693271	10.33732012	10.34978001	10.2908386	10.34456222	10.12988861	10.27729407	10.2328088	10.16252697	10.35096267	10.42354901	10.4538314	10.34322859	10.41863697	10.45499671	10.4175026	10.33588685	10.19586807	10.1792452	10.40193016	10.20299509	10.42138984	10.35470358	10.48067078	10.28404552	10.27128151	10.34974865	10.19669494	10.28858004	10.29635435	10.34333058	10.34072542	10.25972226	10.37501583	10.33966691	10.29439157	10.23819789	10.312423	10.32549484	10.39263687	10.30992405	10.3115568	10.3698926	10.20403464	10.19399552	10.33172886	10.28351651	10.13223472	10.30989084	10.33309502	10.38545968
"1415696_at"	9.337108821	9.355109628	9.711223817	9.366761875	9.397386843	9.680515754	9.320541381	9.476941582	9.456221711	9.402513517	9.472399928	9.34485262	9.463144501	9.449360307	9.420700402	9.429864688	9.413125161	9.454601184	9.530216932	9.399567559	9.387816175	9.453981954	9.337449569	9.410155431	9.389350367	9.734451229	9.472710703	9.596408126	9.47807961	9.461991348	9.439509422	9.430407126	9.476670634	9.402906493	9.374318438	9.379406778	9.447479751	9.708464833	9.754507887	9.396097445	9.677922964	9.373119987	9.524555238	9.467759382	9.423290452	9.528270605	9.500961532	9.523743928	9.425761005	9.34385335	9.419972764	9.392239882	9.399470655	9.430407126	9.418231255	9.462092158	9.463386596	9.497866166	9.471894636	9.435144614	9.466408442	9.366306966	9.400010467	9.469710655	9.516421063	9.477458363	9.558904774	9.375512147	9.463096856	9.476223192	9.308388766
"1415697_at"	8.931512639	9.133291557	8.985664507	8.975670698	9.019311927	9.01403736	9.071892608	8.938782993	9.097695607	9.074305846	9.13180109	9.078435357	9.239858448	9.182885342	9.152515266	9.043061704	9.072694989	9.128809477	9.065309274	9.046635731	9.082706111	9.129171063	8.971212636	9.463831103	9.219575732	9.348616169	9.418360896	9.258892367	9.429815062	9.2238163	9.160763833	9.288881368	9.236775739	9.22155376	9.312846555	9.45822082	9.347081065	9.256845413	9.256386012	9.3023968	9.346669672	9.241716242	9.341067853	9.167251472	9.168095279	9.362839874	9.394293694	8.988647741	9.182100655	9.06942917	9.105775279	9.140700848	8.98020018	8.757709249	8.994452575	8.935959064	9.089834287	9.105573259	9.078741383	9.228704261	9.17686901	9.048183092	9.08495885	8.880252673	8.967038023	9.056745695	9.107489948	9.049758231	8.951186263	9.097768957	9.083759383
"1415698_at"	7.901819454	7.82614092	7.730372428	7.839978561	7.764225887	7.799373327	7.899830453	7.868688461	7.789373251	7.816981797	7.943730314	8.010712114	7.94426608	7.812216157	7.934929255	7.897076886	7.802178125	8.021594588	7.94220269	7.922608483	7.975259134	7.771994119	7.883484022	7.871062563	7.855638162	7.940445779	7.923218806	7.945297384	7.972137033	7.922874052	7.897412926	7.759045298	7.890450357	7.908489766	7.936778427	7.838163202	7.926529529	7.932004377	7.869031339	7.967116473	7.998781255	7.922861437	8.064157016	8.103358484	7.919226182	7.979034904	8.099582335	7.869608132	7.875308472	7.891236889	7.940735919	7.89271804	7.815163572	8.067684002	7.820358969	7.826987387	7.87918611	7.894725853	7.902746568	7.90375086	7.871942513	7.873114613	8.011259862	7.950526448	8.021112138	8.060649041	7.979402107	7.963916352	7.77690838	7.896944416	7.790511473
"1415699_a_at"	10.21965986	10.2352349	10.068507	10.23027992	10.22252942	10.16242065	10.25073664	10.17109321	10.19980494	10.15172513	10.31815823	10.28772344	10.32234735	10.26948815	10.26664627	10.27830079	10.17900886	10.19534598	10.22639636	10.19536083	10.26694216	10.23963065	10.20712342	10.29885043	10.29546554	10.1722067	10.24194419	10.12475445	10.27781102	10.29777189	10.32062129	10.28602216	10.30824553	10.30623609	10.35012702	10.3114567	10.22806498	10.21953886	10.1845213	10.34146378	10.24091446	10.22415997	10.28726329	10.35874082	10.21097975	10.29950117	10.21070141	10.23385649	10.21856157	10.38278352	10.28186002	10.22419307	10.29245622	10.3467303	10.22476269	10.16163544	10.16259713	10.18227905	10.20685741	10.29724625	10.31240681	10.22936059	10.35407531	10.22155597	10.24997211	10.21500923	10.2393432	10.15739941	10.14205951	10.23083497	10.2026109
"1415700_a_at"	9.757343454	9.826734152	10.08577911	9.829719001	9.969001233	10.13140079	9.79983393	9.9828359	9.918517829	9.95126471	9.840328123	9.844011362	9.818307715	9.782349663	9.880257868	9.683747155	9.839951109	9.850630816	9.818537296	9.912110125	9.793129229	9.757006476	9.687827733	9.859642484	9.88516406	10.07575475	9.948556489	10.08645086	9.929334953	9.775919927	9.873214641	9.775692679	9.892863043	9.859414768	9.744766231	9.797038437	9.895164328	10.14558453	10.14350587	9.784935438	9.96436644	9.791877659	9.886979498	9.902144853	9.713803433	9.819331292	9.916234338	9.797725925	9.98620171	9.774426685	9.849772391	9.812120152	9.932203688	9.916667053	9.837681273	9.963418562	9.95283891	9.918505643	9.864532943	9.771722119	9.699462461	9.685878348	9.891676465	9.825829512	9.822089417	9.816350219	9.924792659	9.920649925	9.829435399	9.767288301	9.849625395
"1415701_x_at"	12.57083855	12.45826124	12.51786581	12.52031513	12.54074225	12.56206826	12.49361744	12.47317844	12.45121595	12.46304817	12.54215066	12.58332909	12.48363784	12.49536322	12.5259131	12.47383864	12.49753221	12.40039619	12.48250216	12.46594806	12.52180559	12.45162665	12.5164922	12.54401192	12.54365613	12.60851882	12.50408192	12.50257781	12.48363784	12.57190029	12.50783359	12.56315378	12.54808488	12.55659066	12.49486099	12.58013917	12.53022075	12.60949335	12.54603621	12.51054992	12.59953333	12.52791833	12.52361789	12.55684219	12.54270673	12.47658149	12.47798248	12.52785205	12.48053029	12.54980395	12.55802389	12.5728344	12.55825095	12.62572667	12.53356303	12.50281594	12.464255	12.52728039	12.49584652	12.53893212	12.58170494	12.54754422	12.49973323	12.57244614	12.54297587	12.57825026	12.47077446	12.43642756	12.55555723	12.56148457	12.54162347
"1415702_a_at"	10.49880494	10.59995107	10.58165278	10.5787168	10.70548309	10.64587991	10.49254153	10.67090744	10.70114649	10.65726537	10.49956328	10.48767888	10.48941496	10.71949976	10.52292409	10.52741543	10.59684066	10.63209191	10.55407062	10.6078496	10.36010251	10.50240342	10.46535978	10.57753131	10.63454954	10.57328674	10.65117085	10.90820838	10.67904003	10.50753049	10.53329648	10.46526923	10.63389097	10.60171505	10.53568194	10.65810318	10.6497439	10.62647893	10.57498656	10.49469862	10.46738247	10.47713144	10.67349793	10.5746754	10.52292821	10.66977321	10.62107404	10.67329995	10.5953483	10.43280418	10.50931823	10.56187673	10.69986127	10.68953014	10.63548806	10.59629294	10.66832517	10.56731197	10.63698564	10.5530322	10.47297391	10.51144732	10.65056448	10.8255047	10.70956073	10.61784281	10.65752897	10.53206815	10.60825325	10.53189899	10.43334859
"1415703_at"	9.288856248	9.203060949	9.316274561	9.203769573	9.122400694	9.206612287	9.110652359	9.338053201	9.298721658	9.273633332	9.237556408	9.218823001	9.365123138	9.097259213	9.163932574	9.186815086	9.325593479	9.272082128	9.314066152	9.333182644	9.030021187	9.192090329	9.089526463	9.141407615	9.18101049	9.272077937	9.285023898	9.4062284	9.37910747	9.022183782	9.282640639	9.151143747	9.162262527	9.225317329	9.21112565	9.283608014	9.126856643	9.271662971	9.262277774	9.147717776	9.236726318	9.071713649	9.206283015	9.197709379	8.994441478	9.299335598	9.233904711	9.429346583	9.37845007	9.113607738	9.207816371	9.130703788	9.205231066	9.117734105	9.248330158	9.210990412	9.311951222	9.284957733	9.316976818	9.265219139	9.098002337	9.099745868	9.26664466	9.327035969	9.315223744	9.246328265	9.362225847	9.149998466	9.35915276	9.100900924	9.012602931
"1415704_a_at"	8.611135508	8.416008985	8.748866626	8.487023861	8.375414981	8.628315704	8.510569583	8.64819457	8.638256686	8.557382035	8.480737369	8.572231666	8.43055108	8.42535788	8.420788669	8.45474799	8.572407373	8.478534267	8.591771737	8.490522421	8.421726517	8.329345042	8.459585894	8.464740627	8.443052206	8.603717597	8.49397952	8.801233928	8.610838657	8.398955517	8.626386901	8.526024328	8.449792787	8.50081067	8.362122711	8.429539376	8.532494736	8.529498311	8.680069076	8.513785469	8.459423477	8.523801454	8.456498565	8.534876213	8.583285555	8.624524924	8.623551804	8.712510399	8.563214813	8.375224892	8.499146983	8.612868923	8.460132822	8.540743471	8.482902217	8.57919561	8.456026448	8.598258149	8.520133672	8.414383128	8.430054582	8.570744782	8.391085807	8.643891747	8.541204321	8.664331861	8.551517931	8.616738816	8.786383884	8.365524585	8.363213511
"1415705_at"	8.421191796	8.499455247	8.602325899	8.441452736	8.641116984	8.660964337	8.560207051	8.713696027	8.687603895	8.587258851	8.524063714	8.40374258	8.560611426	8.680609619	8.549344722	8.527686826	8.599459941	8.590985373	8.614136918	8.649978126	8.454953972	8.396780024	8.465904039	8.681457581	8.663136057	8.669222756	8.753263868	8.73880812	8.725108031	8.673011535	8.683631862	8.668009087	8.596885244	8.681613764	8.58092114	8.604178778	8.638940121	8.665684952	8.672789179	8.616431974	8.669598385	8.576917802	8.636423714	8.470817129	8.570682009	8.600213759	8.642667443	8.490676433	8.540008061	8.490413019	8.658401124	8.654267496	8.632669054	8.56731314	8.604988552	8.637059334	8.525775553	8.546469937	8.422499085	8.458032634	8.523531234	8.442620217	8.536486608	8.527449631	8.532827268	8.60940289	8.519168589	8.476697757	8.356941079	8.458448929	8.515589219
"1415706_at"	10.33139029	10.36461143	10.56249327	10.37036546	10.42060188	10.49329168	10.30337658	10.54462172	10.42011887	10.48300366	10.35787393	10.29883914	10.44759642	10.37997638	10.41685506	10.40963106	10.47763002	10.47309281	10.38867232	10.455906	10.37799122	10.38431086	10.31984532	10.76433645	10.69450118	10.9222895	10.73999968	10.94991808	10.85157529	10.64925704	10.71692631	10.78346024	10.70494193	10.67685754	10.68413151	10.70428144	10.79431186	10.79245146	10.81490521	10.70510048	10.77366613	10.72245337	10.70653001	10.75310939	10.59816091	10.83359653	10.7434447	10.45301155	10.5289128	10.31909033	10.41649236	10.49320854	10.41762452	10.42053777	10.4582637	10.44799346	10.55347432	10.51181583	10.49993748	10.44958037	10.40722568	10.35961192	10.52508001	10.52880965	10.5484951	10.43140099	10.50900314	10.58554285	10.47065091	10.3856014	10.35425605
"1415707_at"	9.192573273	9.217819678	9.065738996	9.237347607	9.150239941	9.089039135	9.210149947	9.243089195	9.240301149	9.146822679	9.196374097	9.191220849	9.221683277	9.304521236	9.24522818	9.23347506	9.17919646	9.132510752	9.130872104	9.136891517	9.199443472	9.178707181	9.233009607	9.255527059	9.263576847	9.182544523	9.257086459	9.23888347	9.366836033	9.295145066	9.301050599	9.351833187	9.185119438	9.174258468	9.277529868	9.245211417	9.173944161	9.106795755	9.046853851	9.231516625	9.127055788	9.225831456	9.171550155	9.175582268	9.264545569	9.325626209	9.242277793	9.244205238	9.196655324	9.307661902	9.349084576	9.322443439	9.286215453	9.312266445	9.31532054	9.223485715	9.280881157	9.243424529	9.228533911	9.276147343	9.216832662	9.201030418	9.313308282	9.225434649	9.245423386	9.238164918	9.281106416	9.224971969	9.244357752	9.202378971	9.201662303
"1415708_at"	9.754434933	9.790514227	9.775103808	9.763797885	9.719252067	9.703965429	9.777058731	9.802054865	9.764529061	9.80384024	9.801809431	9.737848624	9.914623872	9.840172837	9.75488152	9.762676762	9.924684524	9.758979369	9.763775299	9.758420584	9.747965564	9.740266447	9.682187547	9.685431049	9.819449652	9.709061689	9.775035461	9.921108017	9.846308747	9.606588723	9.740579561	9.657235809	9.765425014	9.767361695	9.828143546	9.812026418	9.720471973	9.775681762	9.793020812	9.781254457	9.758077815	9.596460513	9.799488099	9.834705524	9.601732977	9.794037218	9.784368271	9.799406228	9.803980683	9.534188597	9.548554954	9.65236914	9.683979271	9.551895425	9.651346538	9.628422233	9.721568477	9.652885166	9.732519363	9.673806727	9.629886246	9.608836405	9.73566028	9.761820994	9.702139577	9.678714628	9.757520871	9.623619398	9.796801359	9.581159664	9.524733609
"1415709_s_at"	8.410866491	8.369692988	8.517187141	8.446614024	8.456283502	8.521560015	8.300462983	8.549031828	8.450496578	8.549802559	8.454608913	8.36232852	8.5658657	8.525312106	8.60817906	8.437525536	8.579665699	8.533719467	8.507594629	8.643181638	8.443277004	8.607188523	8.401504448	8.419444485	8.474957324	8.765942513	8.48915619	8.722498593	8.534683856	8.286649894	8.397399975	8.318984687	8.62684711	8.445048591	8.474451396	8.53970881	8.532791034	8.637499969	8.56609043	8.385642048	8.564306759	8.490468133	8.572352929	8.744945932	8.483195379	8.659652638	8.500091396	8.693829941	8.575409746	8.502114861	8.434255921	8.328961252	8.422873739	8.465591106	8.435026533	8.47477876	8.563387983	8.508718053	8.535882834	8.418404258	8.465136525	8.363794973	8.712001401	8.781984093	8.549530389	8.570556451	8.540509901	8.555743281	8.566118422	8.398231983	8.440539454
"1415710_at"	8.035600094	8.10360268	8.185153337	7.987761629	8.133119689	8.143319841	8.039052612	8.034607585	8.011406157	8.074622497	8.025152572	8.036883105	7.964024384	8.04459352	7.98497454	7.910332603	7.997563936	8.043743954	7.966979083	8.024241016	8.001566736	7.806183285	8.061920435	8.082311463	8.046306747	8.125710114	7.987127827	8.251106108	8.056757773	7.983502813	7.82123686	7.966667164	8.027185513	8.030766311	8.06726901	7.953610203	7.858804611	8.031066765	8.112882653	7.879974715	8.095818363	7.885094694	8.001395799	8.151037134	7.992295635	8.045564164	8.009742094	8.418512271	8.498055118	8.487965518	8.532591501	8.640233972	8.699713196	8.696031917	8.586269071	8.587011717	8.4487893	8.555165007	8.554921916	8.424554328	8.495864013	8.513455938	8.536971786	8.645321869	8.567579641	8.651349865	8.517278588	8.433816622	8.455478449	8.440498324	8.381349875
"1415711_at"	9.733278335	9.719793136	9.556304756	9.702556955	9.627519592	9.583808101	9.653561022	9.648992542	9.695314705	9.744028115	9.757631591	9.584789985	9.847101816	9.724057806	9.691503116	9.693479456	9.761248382	9.714500179	9.750317283	9.778164122	9.691812297	9.732610351	9.592727875	9.657514153	9.692349135	9.532378286	9.71614128	9.680239749	9.620418835	9.554800309	9.734626809	9.639637568	9.667905951	9.66556609	9.72744215	9.708114337	9.679181504	9.549993479	9.454314861	9.656225468	9.543645464	9.62840594	9.719665971	9.823885461	9.554476377	9.696294174	9.661428473	9.880332724	9.794595135	9.73648197	9.616606408	9.680295075	9.665997717	9.67230031	9.68332154	9.713143326	9.712505199	9.784621917	9.721498379	9.702397158	9.654326688	9.762366036	9.874144666	9.663346694	9.754620495	9.722177478	9.788260252	9.825392997	9.731282157	9.67732812	9.599169977
"1415712_at"	8.125364476	8.007139097	9.125576378	8.262439044	8.440237843	9.240196566	8.121792028	8.365239253	8.488652995	8.38962969	8.242662777	8.130391438	7.977739835	8.246643908	8.141418778	7.983558052	8.022016019	8.10265413	8.358433613	8.555155396	7.916413261	7.86379358	8.155903838	7.714764087	7.759651115	8.694221028	7.849881788	8.339556952	7.824771508	7.943525494	7.903569183	7.584068448	7.816543197	7.733089537	7.634753626	7.765571314	7.817315441	8.637817067	8.784346539	7.451615445	8.377269769	7.564513218	7.902411611	7.894898395	8.01614554	7.797187972	7.773438732	8.442171834	8.40178977	8.148490158	8.112828031	8.267160588	8.413870498	8.709153874	8.415840666	8.372661908	8.248637667	8.455976258	8.249443844	8.047043146	8.19299926	8.086269446	8.289470484	8.781004566	8.452298342	8.422921691	8.273396275	8.165236587	8.335473883	7.920230834	7.899423434
"1415713_a_at"	9.994323201	10.06192316	9.800339224	10.13920962	10.04062147	9.806903276	10.12751106	10.08292986	10.11839815	10.09133143	10.11961548	10.06086841	10.05857429	10.15134339	10.06401806	10.1174706	10.05818787	10.05968417	10.0346565	10.12082974	10.04726107	10.0405394	10.04140529	10.03859205	10.04851771	9.750505401	10.05464041	10.05788677	10.22730042	10.01553105	10.11479397	10.09249521	10.00795582	10.03247452	10.05420237	10.02907813	9.967476339	9.749139521	9.773534057	9.996577803	9.772452594	9.977855151	10.03373304	10.16762418	10.01869032	10.1293245	9.957116367	10.07025082	10.05267061	10.06532225	10.13802142	10.10377401	10.09558245	10.11789608	10.1455682	10.11557662	10.06172631	10.07552181	10.11125226	10.00294964	10.07681649	10.076935	10.1336579	9.973899876	10.10355074	10.0605704	10.14749026	10.12659252	10.00925897	10.03247452	9.992968719
"1415714_a_at"	10.13354444	10.1842507	10.47695034	10.17257295	10.17890394	10.33990909	10.19446496	10.28761466	10.24093749	10.16656137	10.27218753	10.35719208	10.15383544	10.19764232	10.25711042	10.16055575	10.08735565	10.22806361	10.28424952	10.26898203	10.19506996	10.22410992	10.32032132	10.30559869	10.26449049	10.37462937	10.25004372	10.16070116	10.16606624	10.26860153	10.18712852	10.1793934	10.13133346	10.20040626	10.2334939	10.22056754	10.18587194	10.38882052	10.42776673	10.18502845	10.39710699	10.20952621	10.12957971	10.21679157	10.14956351	10.17867096	10.29390962	10.3216218	10.23449207	10.40064557	10.32521855	10.26388914	10.23226161	10.28371549	10.16148689	10.2999984	10.17739247	10.28749493	10.2175392	10.2683714	10.28379523	10.35730001	10.28794313	10.19165096	10.19836765	10.33392447	10.25800549	10.31156203	10.23662842	10.30953214	10.20806463
"1415715_at"	7.635123334	7.719189998	7.85395371	7.559633823	7.694489177	7.818354561	7.697974915	7.846611541	7.827313313	7.768439818	7.804950281	7.840802816	7.690433381	7.758860671	7.724900959	7.76947663	7.687124486	7.64786268	7.666661508	7.709125542	7.717548346	7.719240092	7.77549306	7.756221369	7.781138517	7.820707828	7.826719289	7.718644208	7.708171173	7.690143177	7.746438415	7.607747671	7.618534582	7.752383366	7.69366817	7.651294491	7.746950808	7.993865384	7.936508976	7.670849501	7.816119161	7.767453577	7.801970902	7.861869525	7.782092784	7.890382283	7.903921434	7.764255401	7.74699295	7.833807568	7.824352414	7.944387075	7.881575158	7.814097988	7.792823615	7.593609981	7.947556179	7.779229662	7.970620082	7.778756017	7.790425856	7.725257445	7.859111823	7.817021613	7.872035014	7.835844098	7.924883688	7.927809742	7.769508594	7.798932078	7.693756688
"1415716_a_at"	12.23019575	12.14276692	12.29467484	12.18949087	12.20258615	12.28928094	12.16221058	12.13262849	12.15268422	12.11250483	12.17486436	12.13733122	11.9501176	12.17220765	12.16005368	12.19848212	12.15518801	12.02587701	12.1668188	12.12831346	12.10885763	12.06342699	12.24848381	12.0210707	12.16976913	12.1021237	12.02319153	12.06851909	11.99384601	12.13943065	12.03160912	12.10350588	12.13920713	12.18364325	12.01639157	12.02224887	12.02527167	12.17465886	12.23556355	12.03092448	12.13264218	12.04041946	12.07724647	12.16696348	12.26160575	12.00206438	12.02689837	12.2532618	12.07282486	12.29278633	12.29320233	12.25140356	12.40433968	12.45284696	12.32477563	12.20164927	12.12154565	12.26884407	12.15708022	12.21616245	12.23085407	12.19971158	12.25500443	12.40386901	12.35297231	12.24962075	12.19987013	12.01582598	12.20131344	12.22635853	12.17165123
"1415717_at"	8.854584273	8.838005699	9.074890213	8.882079097	8.930452941	9.121836849	8.919463115	8.856474626	8.88303806	8.887240341	8.868445786	8.938065788	8.84258762	8.908821594	8.921910778	8.782501325	8.901396304	8.843852839	8.897927038	8.894661473	8.824765078	8.791963331	8.91224786	9.066089925	9.004929773	9.153631738	9.021717038	9.130955247	8.932502388	9.032278246	8.965257465	9.045568423	9.030296276	8.954947259	8.931197103	8.860943761	8.991558488	9.159633049	9.120168621	9.011878078	9.126244426	9.022130354	8.976551624	8.970925461	9.048770168	9.03367386	8.959047254	8.814310067	8.818428173	8.896612739	8.880003358	8.943410174	8.944501459	8.878083458	8.920508054	8.918753002	8.850744342	8.9070761	8.893034083	8.931744742	8.918920624	8.925556465	8.958804539	8.927786346	8.930631147	8.941308241	8.845853806	8.821992268	8.858040038	8.887302763	8.913239981
"1415718_at"	8.987294137	9.028900933	9.207089807	8.928316717	9.007974303	9.194529637	8.915067522	9.223990467	9.018101081	9.024348455	9.120460806	9.028378151	8.821217511	9.084059546	8.999190304	8.894540038	8.923153745	8.945624112	9.065656817	8.969187764	8.959969713	8.935510323	9.035357382	8.705148478	8.69945644	8.940309344	8.810465495	8.929958408	8.689024045	8.600040728	8.81070665	8.754258217	8.781124433	8.738231316	8.663906207	8.772659481	8.757219352	8.7593795	8.868841607	8.584990718	8.713693704	8.573049767	8.749915866	8.813047061	8.846400315	8.743826279	8.75649726	9.146133262	8.987795318	8.940317359	8.930582976	9.088699915	9.022693052	9.12741325	8.991289561	9.070548309	8.994106251	9.09452748	9.015408468	8.97744118	9.046274864	8.90606625	8.944009218	9.057168815	9.073637122	9.147725494	9.022323922	8.816943797	9.083258129	8.964930694	8.92760569
"1415719_s_at"	9.037360593	8.974824337	9.508272732	8.989578569	8.943916822	9.317401599	9.003884157	9.114806426	9.129714688	9.119264581	8.978245306	8.924254017	9.123023352	9.158456041	9.031423275	8.924323459	9.115550981	9.138065269	9.043759987	9.2521893	8.965853618	9.078899714	9.106119273	9.073137384	9.047178296	9.483911925	9.157249432	9.426608339	9.15588467	8.900882283	9.033526785	8.988819748	9.139847874	9.011748902	9.04868815	9.114227382	9.198922982	9.250220638	9.459643242	9.00859104	9.254310466	8.976875948	9.097152033	9.071132041	9.064272558	9.207409478	9.143353362	8.990601442	8.969683788	8.759967695	8.704250492	8.850990029	8.875646823	8.701861014	8.684915911	8.966362681	8.869468954	9.036112115	8.869104363	8.733879919	8.779945559	8.77088184	8.935893692	9.01379956	8.999388324	8.963741324	8.924066001	8.948834568	8.955180082	8.660410631	8.702578466
"1415720_s_at"	7.070329415	7.085551568	6.815518212	7.015720978	6.976648015	6.969389335	7.149697052	7.138760551	7.132404787	7.038516642	7.206277561	7.173099977	7.125346643	7.067550344	6.921959878	7.048555708	7.069555866	6.980901415	7.153613591	6.992535944	7.066721979	7.069291383	7.038865069	6.90780116	7.103261343	6.94360651	6.985108009	6.796488886	6.892034048	7.199413083	7.145852589	6.96099198	6.99186235	7.040080341	6.955146147	6.966016018	7.048742954	6.940794568	6.956595239	7.126256445	7.090064217	7.014938701	7.009939734	7.09911946	7.056641975	7.04096534	7.016904874	6.967341742	7.032501768	7.156456245	7.087545516	7.051352748	7.050940248	7.021741035	7.234609353	7.003352718	6.879923412	6.90179087	7.181483827	7.044612555	7.004241438	6.985108009	6.987829948	7.069719854	6.916906348	7.272529261	7.09811146	7.01872785	6.951827743	7.091878764	7.126439407
"1415721_a_at"	8.903395635	8.792871439	9.024220964	8.777566354	8.8290567	8.942768015	8.85544442	8.968593918	8.879638713	8.829738226	8.87921132	8.989764144	8.901093475	8.825902881	8.83472885	8.773020665	8.828058262	8.866699632	8.965773319	8.848678251	8.826055105	8.904646015	8.876318723	8.765228457	8.816389725	8.886918573	8.746690992	8.857887474	8.810400734	8.788712339	8.848163692	8.783199969	8.875221894	8.857075224	8.822096922	8.791497206	8.791180236	8.903536359	8.908844618	8.718222257	8.770821513	8.744915323	8.826178194	9.004676938	8.938576414	8.916926507	8.926382321	8.819240482	8.846365008	8.624989724	8.745233664	8.775824678	8.722845022	8.92363434	8.966754497	9.000288156	8.883357159	8.92707579	8.944238469	8.76230986	8.821632859	8.874616793	8.866886374	8.862195181	8.882638556	8.964157763	9.01151149	8.896797271	8.972341185	8.849554349	8.804915275
"1415722_a_at"	9.46747637	9.644933664	9.429753109	9.50436351	9.598705459	9.537854051	9.625593072	9.532840387	9.527572872	9.460031095	9.598167083	9.574987765	9.563799219	9.591455747	9.622327621	9.562276331	9.524165484	9.478097372	9.446030569	9.479191097	9.562726347	9.571685125	9.521346042	9.600446346	9.523179648	9.516915194	9.532205353	9.461337956	9.524477032	9.637298198	9.561048438	9.575576952	9.462206826	9.557581655	9.546893232	9.539053047	9.505755154	9.424033701	9.489023815	9.590056174	9.461820846	9.522127091	9.470464942	9.554961983	9.465860857	9.507216805	9.510290515	9.304104243	9.398184134	9.436008245	9.47146973	9.47443038	9.459759668	9.429844193	9.333863981	9.418274071	9.305547103	9.400067099	9.363409701	9.505520356	9.442770121	9.432247254	9.521178673	9.392165115	9.360264572	9.443588654	9.401313904	9.331797924	9.295859591	9.46487005	9.378253685
"1415723_at"	10.81276304	10.83680481	10.93643405	11.0278891	11.02487217	11.18619064	10.88685795	11.01687107	10.98852364	10.69134784	10.60733986	10.68842575	10.7147939	10.72835145	10.73835744	10.77317786	10.85380266	10.82170549	10.66219956	10.75351999	10.60991648	10.66295804	10.59974434	10.81739574	10.86464379	11.07420282	11.15222441	11.270302	11.19323363	10.96045167	11.06345534	10.99356812	10.84714783	10.79587961	10.81176084	10.78916489	10.85697968	10.97796461	10.99231346	10.84830149	11.04410011	10.8153103	10.84251049	10.869089	10.75396789	10.94992225	10.86389178	10.87898004	10.82871926	10.73641879	10.97290476	11.0116644	10.98664945	10.83828965	10.95492574	10.97511209	10.75260156	10.72869799	10.72115915	10.6361683	10.70909834	10.65060845	10.66294461	10.67725392	10.73149319	10.65586547	10.69832563	10.87672453	10.63330568	10.62047618	10.56638497
"1415724_a_at"	9.659765525	9.820188622	9.752509696	9.663983949	9.742987859	9.68828989	9.758155875	9.764630945	9.764754205	9.833767244	9.777455561	9.819200464	9.944673723	9.907525721	9.769704617	9.828966022	9.778542522	9.829472821	9.748799102	9.904522606	9.693197173	9.793436658	9.845068362	9.727062162	9.71811117	9.738587367	9.784943848	9.82387965	9.83310087	9.670075605	9.800081062	9.724779174	9.646009853	9.735852499	9.717032346	9.900071584	9.882825151	9.628456572	9.697098748	9.730506715	9.66970359	9.738506024	9.642165185	9.680251838	9.76257665	9.714976123	9.7182221	9.624228705	9.706870696	9.550515891	9.649782685	9.699611397	9.67694866	9.606103683	9.680539741	9.631318519	9.792605733	9.67249287	9.701695601	9.708351932	9.703225227	9.624279726	9.665543208	9.505520356	9.63973511	9.620348298	9.683957711	9.583603019	9.691076186	9.551546085	9.73670185
"1415725_at"	7.658803921	7.722237801	7.637759844	7.745557562	7.809625639	7.713487106	7.547445822	7.860693704	7.86085611	7.834934462	7.848156755	7.651589855	7.729488391	7.731756925	7.680178113	7.738573517	7.840166201	7.580140826	7.752668609	7.699042583	7.644677687	7.736975547	7.582675214	7.576005131	7.736818777	7.851209901	7.766998105	7.765187995	7.816410251	7.741202687	7.971898296	7.699301819	7.68746794	7.61738849	7.797068857	7.805628383	7.727504011	7.848703259	7.83790816	7.661106729	7.875359921	7.747021422	7.742324559	7.610975726	7.688238565	7.706345318	7.846886468	7.703581389	7.684494319	7.406492938	7.487912653	7.692424816	7.564265506	7.685423193	7.724572629	7.697373768	7.836176255	7.526560369	7.706924085	7.713274996	7.593232436	7.228918443	7.594959998	7.44984598	7.51724111	7.547391964	7.845733753	7.475568029	7.767238265	7.501690849	7.679913603
"1415726_at"	9.144922661	9.005895238	9.422602958	8.942696827	8.911334748	9.254219195	8.828417898	9.198335677	9.14127247	9.240938544	9.032371779	9.034481907	9.105922481	9.079686738	9.130207631	9.127892475	9.112958836	9.125677126	9.172650986	9.165134814	9.047325803	9.125236154	9.06078184	8.996256309	9.017253692	9.230718409	9.067219387	9.170066268	9.017908455	8.956123163	9.057118312	8.930401304	9.000127505	9.061216922	9.029033426	8.979960332	9.096833244	9.343347638	9.272408938	9.098981568	9.267093332	8.915579513	8.94043476	9.092856398	9.029620022	9.199065593	9.10204897	9.130599798	9.144023529	8.953209463	8.871324988	9.02219366	8.91087097	8.915037097	9.004208986	8.991141596	9.157110063	9.142534845	9.142882994	9.059547801	9.01115571	9.073497699	8.994071642	9.136579477	9.144593072	9.130638391	9.078383062	9.025445568	9.291983986	9.01566105	9.024229194
"1415727_at"	9.870075748	9.878869123	9.874138158	9.932878869	9.889661039	9.911408995	9.959404928	9.928235089	9.912565787	9.763639708	9.956790809	9.985605042	9.841876504	9.784097889	9.88409491	9.851729201	9.743417766	9.79154904	9.831715849	9.800596353	9.904763519	9.786709858	9.864212362	9.870297589	9.8461891	9.836833061	9.914339365	9.808213603	9.934141989	9.946056209	9.991599901	9.93567554	9.820277758	9.870398321	9.850543598	9.806156681	9.819991773	9.778756884	9.645394139	9.814229742	9.697145356	9.795499449	9.775519178	9.952143352	9.904063297	9.845868421	9.780002759	9.782543095	9.739603831	9.852267372	9.985313269	9.929084536	9.882831454	9.968715502	9.899981063	9.92650951	9.8261278	9.847513038	9.746057478	9.835363428	9.858099365	9.799897774	9.821806116	9.726104061	9.83373973	9.882794412	9.812721106	9.679685123	9.695211284	9.881814037	9.767982711
"1415728_at"	7.69465872	7.683554455	7.888860707	7.717733261	7.655364813	7.968597921	7.763637962	7.879677203	7.839713034	7.674563883	7.731997715	7.647328287	7.57631373	7.817827507	7.666135646	7.557642676	7.733988259	7.708270569	7.765507453	7.727780726	7.61760559	7.644133084	7.730662677	7.338211985	7.437679574	7.363513549	7.486121734	7.375865608	7.483622467	7.422485352	7.47461711	7.323859889	7.311865087	7.201450677	7.210939523	7.227304163	7.361716684	7.457827381	7.360144862	7.288620432	7.384546265	7.291314487	7.328086405	7.26521496	7.202448943	7.382151424	7.414254472	7.678380281	7.643838056	7.581141544	7.583992087	7.598936641	7.777764793	7.557403684	7.562784335	7.620551383	7.741204637	7.618802754	7.534525168	7.612824575	7.569521539	7.555016612	7.572580449	7.424322991	7.445175451	7.697649588	7.695049934	7.619626312	7.577926633	7.539291753	7.499009197
"1415729_at"	9.86995815	9.928264199	9.332333757	9.827165208	9.605735926	9.216957406	9.785935975	9.733872974	9.747053087	9.880615748	9.894447662	9.816212387	10.05399299	9.86116093	9.831624724	9.921212432	9.976603912	9.856783128	9.8346486	9.839137105	9.892542227	9.906154302	9.910552666	9.67459318	9.65628392	9.349798882	9.788684804	9.648735083	9.753403816	9.709496991	9.78247759	9.781910612	9.778964931	9.730650208	9.79060271	9.808956477	9.801363572	9.439981775	9.356499482	9.840682507	9.559214874	9.731617504	9.707221576	9.863934967	9.654660188	9.845112733	9.819104812	9.857901491	9.849054851	9.766163975	9.779724625	9.820735881	9.716224894	9.648135899	9.797717658	9.795750557	9.928054341	9.891103216	9.826656766	9.896862576	9.882877763	9.779204896	9.80486095	9.860777508	9.767029367	9.717142379	9.87301004	9.681116476	9.904204139	9.800355417	9.787465122
"1415730_at"	9.030015139	9.036141016	9.259282843	8.98830531	9.053635397	9.265471615	9.05961413	9.201724396	9.183894555	9.223162457	9.015734694	9.005705288	9.096815874	9.143768814	9.113179119	9.076725161	9.102576371	9.128435014	9.167021806	9.154898351	8.979720349	9.058067843	8.974158329	9.138536184	9.018377659	9.309003699	9.132151613	9.339693224	9.255763863	9.03104338	9.017701349	9.048384596	9.206530528	9.103330785	9.051527532	9.031587661	9.145154669	9.317272307	9.317999358	9.043065696	9.308641642	8.988757941	9.135761063	9.238087416	9.241251855	9.285330668	9.242840029	9.248765511	9.183977238	9.070509805	9.003016641	9.013660963	9.158219749	9.101697943	9.061631967	9.091390682	9.245589868	9.172883899	9.173835528	8.981726108	9.022556081	9.052148758	9.168932972	9.264154098	9.202128989	9.173690967	9.190725636	9.225911601	9.179070126	9.04073759	9.043153229
"1415731_at"	7.718351931	7.783002384	8.328087667	7.695819809	7.886478124	8.264319394	7.923901554	7.945735688	7.865946621	7.828295936	7.826598512	7.960797175	7.711409576	7.762819152	7.867765377	7.743426441	7.904467642	7.78817209	7.872324698	7.769312552	7.848869166	7.722905771	7.748292966	7.825563908	7.919916965	8.080516555	7.66519824	8.024656004	7.78721657	7.840195148	7.975226267	7.601430573	7.74854698	7.768922542	7.701923308	7.830289466	7.758016271	7.978143345	8.130731073	7.676376982	7.920580626	7.875762099	7.807982666	7.76388218	7.737279951	7.8781732	7.841595907	7.96457972	7.746215594	7.712835512	7.924008597	7.797915278	7.83591318	7.842069577	8.022578223	7.923034811	7.810598633	7.919100067	7.787788431	7.868430137	7.782436742	7.770414501	7.746556119	7.789935314	7.880158656	7.952559503	7.876104582	7.85884229	7.805250417	7.799546337	7.900515731
"1415732_at"	9.2716416	9.31376183	9.382817207	9.47119729	9.504139336	9.421079502	9.378516311	9.488196185	9.475267198	9.204856386	9.256751409	9.258013546	9.221802856	9.239612974	9.246428791	9.22456501	9.24215027	9.332780577	9.300175717	9.227730775	9.16211308	9.254697231	9.206686754	9.343931598	9.228859655	9.21201824	9.272879424	9.41201252	9.396361383	9.375487208	9.292915108	9.341315343	9.243513362	9.267814315	9.137006622	9.127543071	9.16552392	9.10880764	9.212408789	9.180848873	9.133550247	9.263913597	9.211616881	9.279854618	9.215923977	9.129737393	9.230247567	9.27671013	9.131229477	9.16354593	9.406160761	9.396733682	9.412023919	9.370248254	9.359064245	9.387645269	9.181144037	9.062602869	9.259073319	9.204755741	9.164199932	9.096569217	9.143233722	9.25599184	9.210188566	9.176871322	9.273438656	9.163384991	9.134601684	9.139969162	9.135475436
"1415733_a_at"	10.02810658	10.07968563	9.992005607	10.02707177	10.03504035	10.04544158	10.17347529	9.965396342	9.905558152	9.990876891	10.05855163	10.20415752	10.05750264	10.1434961	10.14276665	10.09168503	10.10317044	9.987454722	10.02983595	9.953704469	10.11574574	10.08257953	10.15655239	10.04256259	10.03252599	9.899089852	9.843598946	9.786116836	9.733622479	9.962512325	9.886413065	9.99388484	9.93482953	10.04457476	10.00434692	9.989181798	9.900455394	9.881719827	9.97684496	10.02753566	10.05543272	9.965312041	10.09770548	10.1503614	9.994646212	9.935092098	9.898896034	9.944705471	9.868132077	10.14935397	10.06519986	9.990252909	10.0590318	10.07011883	9.991497981	9.924269853	9.81297613	10.00183718	9.953872863	10.06524704	10.14125603	10.15759169	10.13114553	10.0927472	10.029591	10.0434665	9.997834852	10.00529545	9.993011804	10.05665636	10.07548415
"1415734_at"	11.19957982	11.24776317	11.07681496	11.26782423	11.26541511	11.16486475	11.16551392	11.33572429	11.31740437	11.29457144	11.24316105	11.14668743	11.26583018	11.26906836	11.2781918	11.21872105	11.24575435	11.33789165	11.28096484	11.33553778	11.1708364	11.26716221	11.163339	11.36521746	11.33049318	11.16055323	11.38641217	11.45114312	11.41078667	11.28407742	11.33844873	11.33163948	11.33167775	11.28552292	11.33417382	11.35915888	11.35167814	11.11060995	11.14979287	11.3132329	11.15482384	11.25596188	11.37383231	11.19587664	11.35252195	11.44036107	11.35354067	11.27199873	11.29699388	11.1048994	11.21820253	11.26526765	11.26034453	11.28222107	11.20716653	11.28902973	11.24694774	11.30979105	11.33193121	11.210161	11.15257369	11.25971265	11.28953145	11.26056647	11.35839673	11.27475109	11.32078312	11.39281532	11.26430963	11.17644054	11.17255283
"1415735_at"	9.560149374	9.616976827	9.654435839	9.627260333	9.607861531	9.688235494	9.435422435	9.796626061	9.650089038	9.6781232	9.560990259	9.502341155	9.575024818	9.731932926	9.494427355	9.567392755	9.677689319	9.578791215	9.676167664	9.631791646	9.455200483	9.635421447	9.541969469	9.55974242	9.640665776	9.680213278	9.623505637	9.729971348	9.714309358	9.50717345	9.620927397	9.578076475	9.569087417	9.583751896	9.577695037	9.58857751	9.54026398	9.622205197	9.612937319	9.545213272	9.68016124	9.500173117	9.697085771	9.286332807	9.649167236	9.783129337	9.621317135	9.753505793	9.702563945	9.594769884	9.636628198	9.683130309	9.66579906	9.747382876	9.700041854	9.605728503	9.712386562	9.620556529	9.706372009	9.579487308	9.572328451	9.64119205	9.682267008	9.697453829	9.747248904	9.624712724	9.791511936	9.837422055	9.716806026	9.595999718	9.594416384
"1415736_at"	10.97914315	10.92348249	10.57796729	10.98355671	10.90725401	10.66188914	11.00822858	10.81439953	10.8503724	10.86651091	11.04152279	10.98764335	10.83788946	11.08033968	10.85747807	10.87438893	10.87401741	10.80298786	10.8851329	10.8583018	10.9827928	10.92356927	10.98767047	10.79593695	10.95475985	10.5181783	10.89553837	10.64376767	10.65529765	10.95505115	10.95588578	10.96657076	10.95019877	10.98615002	10.87723955	10.97318079	10.88253219	10.66669215	10.50842225	10.91820573	10.7813394	10.91620092	10.86476045	10.61784286	10.76244221	10.80719389	10.82769754	10.79367997	10.79994904	10.99957943	10.94771567	10.92579799	10.88239352	10.97649929	10.84581888	10.8704229	10.73312656	10.87249665	10.8149037	10.94238288	10.97399063	10.93706148	10.8797287	10.75736371	10.83070705	10.97443454	10.80000547	10.80445479	10.82367294	10.90607977	10.98023495
"1415737_at"	9.527011233	9.549808533	9.474408068	9.480830201	9.452982066	9.436692306	9.368114726	9.430784606	9.523003647	9.47662076	9.59258361	9.515378645	9.421390976	9.481643489	9.393185527	9.529773763	9.439170271	9.478090032	9.452982066	9.464416417	9.50392404	9.485549648	9.576349395	9.245335648	9.304586959	9.326378141	9.294918241	9.276406854	9.321452458	9.287053548	9.314565489	9.216620848	9.34556957	9.32940936	9.290372302	9.366910176	9.394907267	9.313826476	9.354089506	9.400898007	9.417865987	9.325641474	9.236974714	9.365301896	9.322856679	9.253233334	9.306389127	9.837211226	9.854865492	9.810691192	9.829622231	9.91344436	9.908175034	9.890640115	9.911625545	9.955980728	9.933015443	9.953854536	9.908534478	9.857940005	9.859505675	9.809066708	9.835431458	9.726611686	9.869594124	9.847222805	9.933453706	9.810447473	9.888181018	9.864553993	9.842913902
"1415738_at"	9.098596377	9.323899789	9.064873594	9.19351886	9.232298655	9.072771721	9.143415855	9.156226994	9.130245361	9.181262404	9.192050194	9.427560649	9.302423668	9.361060423	9.357546709	9.276430456	9.274241971	9.273691819	9.153143126	9.178022805	9.243284949	9.293120755	9.401116676	9.281685414	9.189810265	8.94035487	9.139227003	8.968239849	9.055894079	9.189747664	9.041077644	9.110027779	9.127046513	9.163232089	9.209884069	9.129909177	9.177979082	9.071845536	8.950834304	9.242973045	9.081660765	9.198783825	9.091937234	9.252977976	9.243284949	9.191328359	9.184354188	9.082054241	9.204797924	9.259501419	9.177088923	9.157316481	9.146690143	9.095249331	9.111564162	9.058872491	9.253735649	9.186834587	9.274752061	9.291347152	9.315108873	9.369066759	9.338163438	9.199923524	9.245087573	9.219132263	9.245702878	9.150905015	9.154893432	9.338850686	9.203649314
"1415739_at"	8.916376705	8.853211969	8.955783203	9.054210066	8.901215635	8.872930409	9.015718932	9.016771542	9.001197608	9.094474033	9.069198801	9.012757823	8.884231405	9.027864209	8.969910763	9.0420566	9.036581093	9.008680971	9.119535533	8.996602862	9.012206166	9.018588338	9.104205198	9.380381291	9.403905775	9.291131809	9.386782723	9.422531177	9.338439705	9.223086669	9.326850736	9.322411285	9.443091886	9.443028525	9.382916622	9.324735398	9.371729333	9.366372652	9.351892074	9.287892248	9.318770971	9.25858029	9.51656682	9.388132884	9.460374611	9.530815526	9.441489696	9.190308628	9.062295987	9.128502141	9.002525905	9.033475424	9.090790069	9.289161745	8.973564499	9.115755275	9.023703813	9.201157484	9.113261895	9.076974534	9.120649577	9.2821366	9.237800736	9.22249463	9.312141377	9.277238563	9.24550794	9.342082389	9.17729167	9.110930965	9.041520131
"1415740_at"	11.13858678	11.12886996	10.93221017	11.1891077	11.15006358	10.83124651	11.20838295	11.16982253	11.12092775	11.23208769	11.22488784	11.24228825	11.24943806	11.34165328	11.231738	11.18959827	11.21685969	11.21196324	11.19660232	11.1872325	11.24019985	11.25756329	11.18431023	11.15175937	11.08387199	10.78832769	11.09361754	11.0644142	11.10353432	11.11178065	11.20796311	11.20178621	11.15483111	11.16242456	11.06409717	11.19324816	11.13988461	10.87800734	10.83884225	11.10195471	10.83636009	11.19254336	11.11715148	10.89563281	11.1426403	11.18667033	11.15401827	11.13425245	11.14811281	11.17715508	11.16281204	11.19600092	11.06283917	11.17573066	11.06370812	11.13867675	11.08382051	11.15359157	11.16678646	11.18639708	11.19156703	11.26713268	11.17798932	11.11540997	11.19288085	11.21008309	11.17808537	11.32131873	11.19351198	11.25541831	11.2131923
"1415741_at"	9.53076991	9.504726165	9.504210092	9.570262516	9.616853772	9.538833551	9.558363989	9.674479548	9.733496417	9.509187243	9.389136429	9.451962529	9.365009389	9.576313387	9.481794855	9.464724038	9.46228742	9.460864071	9.530551638	9.577852345	9.457923053	9.445142361	9.502812061	9.530346732	9.525958953	9.589990217	9.629765778	9.482010818	9.545175983	9.67352719	9.512825228	9.453616561	9.511782383	9.513026685	9.369893708	9.442783296	9.513801583	9.475561229	9.456879949	9.398848957	9.446866957	9.486544865	9.464121045	9.383036495	9.457410323	9.494567559	9.418731705	9.486873562	9.565914683	9.480179835	9.681087304	9.552221216	9.636227736	9.694107245	9.564546706	9.553772038	9.460896468	9.564010516	9.453268896	9.465057197	9.496035747	9.489274753	9.564740818	9.528353737	9.508349631	9.57552443	9.451800352	9.412876096	9.460134687	9.472088629	9.391584677
"1415742_at"	8.090242894	8.187656952	8.062778851	8.208941222	8.083970926	7.995045531	8.230281851	8.142221525	8.138080204	8.180464691	8.321732116	8.273337188	8.273499704	8.330593051	8.231537174	8.245317373	8.192886683	8.209957021	8.242122025	8.168082626	8.211844035	8.199362989	8.263912346	8.23523755	8.237594105	7.959264859	8.031383279	8.079552708	8.1418983	8.125990988	8.126121945	8.157668073	8.180618904	8.25507384	8.165000337	8.175098509	8.23302996	8.091704653	8.122445184	8.336892326	8.177328858	8.183673198	8.245058135	8.158875221	8.283602115	8.323989233	8.241646701	8.25820193	8.150314217	8.233560802	8.116736409	8.214108935	8.245364285	8.299353649	8.116398436	8.173371347	8.143213175	8.128562023	8.236464206	8.28265228	8.267259036	8.335901312	8.403284394	8.222885699	8.270583174	8.276643416	8.316091834	8.238630111	8.233210949	8.241291383	8.292824232
"1415743_at"	9.352647214	9.184718195	9.595246315	9.074541053	9.093966953	9.385013962	9.044743277	9.210274509	9.212542868	9.307436686	9.341091771	9.292942621	9.385410875	9.354774938	9.249550643	9.175613405	9.440030457	9.288391098	9.430439906	9.317399622	9.19575113	9.342763793	9.246012898	8.988069888	9.0978733	9.362437909	9.005127143	9.221555707	9.06640116	8.864983293	9.030710791	8.939940107	9.028383276	9.060955171	9.110650187	9.204084929	9.170897005	9.469267502	9.335103764	9.11161898	9.372053078	9.005666688	9.13980607	9.098098571	9.170053807	9.354051804	9.186404393	9.312916178	9.36932079	9.075286092	8.979083182	9.036758249	9.103952235	9.002476507	9.079842504	9.140368891	9.199210039	9.37226809	9.352340518	9.304766056	9.355845407	9.329193485	9.213464845	9.467058196	9.285013768	9.365816234	9.399707532	9.317135937	9.462847381	9.235808486	9.173836675
"1415744_at"	9.811719159	9.775825973	9.660407242	9.851975329	9.805681368	9.853730514	9.859902021	9.854534589	9.798430151	9.762176152	9.886080508	9.908780667	9.752419151	9.922892323	9.772011167	9.843953517	9.743676913	9.827153804	9.84542632	9.843123602	9.947332978	9.808745993	9.932834807	10.01519096	9.934948813	10.09867234	9.964125802	9.819168664	9.974038343	10.01443163	9.984593055	10.02601277	9.937015691	10.02651558	9.911274492	9.930486557	9.929438957	10.2087666	10.17988438	9.948188677	10.21339097	9.962594184	9.895626981	9.955888503	10.01871575	10.075636	9.926140931	9.934980939	9.919253589	10.04474531	10.1277891	10.09048804	10.03161322	10.03797096	9.983448671	9.956425283	9.990630363	9.993337587	10.02600446	10.0251183	10.14238229	10.0997266	10.05086276	10.03254046	9.979883489	10.11067245	10.06626702	9.947337255	10.01119688	10.05243225	10.05685262
"1415745_a_at"	8.659882098	8.687573422	8.555686966	8.673134129	8.500706849	8.380639241	8.705266078	8.607741255	8.635146176	8.60018806	8.735926596	8.677290983	8.783624815	8.593181803	8.683772131	8.557106876	8.517539854	8.572167789	8.526872002	8.554670338	8.577213858	8.643196162	8.565895503	8.707718072	8.782214715	8.518580927	8.791718526	8.487585261	8.556345499	8.660661357	8.769664906	8.705413316	8.538987546	8.62403971	8.616638075	8.688669974	8.545301343	8.44961029	8.516173187	8.642896387	8.429085499	8.635586312	8.500417044	8.596023943	8.674409832	8.573612287	8.522734985	8.620894406	8.627041681	8.633755813	8.774257928	8.771639708	8.649752555	8.654707415	8.752297744	8.713218421	8.660863227	8.614671907	8.650472088	8.802476475	8.788413701	8.800831102	8.731347006	8.561334815	8.637208805	8.797836264	8.685530386	8.569687258	8.585710366	8.702373559	8.759399797
"1415746_at"	8.726615404	8.591560595	9.035780721	8.657617036	8.620558905	9.007612305	8.549352285	8.7004731	8.674514447	8.686623507	8.650951339	8.538003042	8.639053713	8.526518004	8.602107225	8.564340149	8.635397182	8.706046215	8.7395181	8.676310398	8.478507168	8.612990584	8.539582053	8.514449465	8.559685285	9.075419227	8.526036477	8.752394648	8.599204877	8.400176638	8.541540456	8.574309963	8.7298917	8.466316477	8.443955851	8.502893332	8.531149111	8.888668944	8.981814977	8.568190264	8.783161063	8.494367422	8.565479329	8.603971502	8.594805771	8.595013107	8.514565012	8.783890771	8.608329278	8.66312168	8.5686454	8.635147262	8.625060189	8.72658058	8.629304203	8.614483896	8.666786039	8.686471813	8.589201791	8.572800465	8.564088714	8.411947242	8.547174207	8.853839757	8.704687728	8.645698586	8.67148625	8.527803694	8.666983713	8.582390192	8.552278302
"1415747_s_at"	9.747592153	9.834431636	9.496911634	9.778254162	9.827389998	9.623994546	9.831337211	9.878598096	9.800145733	9.757426144	9.607867866	9.65497413	9.669210092	9.719658024	9.694247018	9.697139773	9.735585528	9.741794193	9.612941744	9.749950013	9.749141111	9.679768328	9.730452505	9.590184889	9.591666571	9.266098448	9.583583047	9.555341843	9.624415513	9.56641897	9.701596467	9.614593187	9.524768241	9.600985037	9.587475773	9.605231299	9.51163029	9.377193216	9.253805596	9.576382078	9.380121918	9.669973604	9.530455841	9.654842891	9.531590217	9.637046594	9.652720459	9.704956984	9.762178023	9.613671107	9.707070596	9.672151313	9.755139706	9.752491207	9.821645383	9.790841403	9.780503843	9.666610983	9.660217342	9.732742827	9.622751249	9.685707398	9.638624606	9.5896783	9.712250791	9.671013155	9.665608298	9.67728364	9.647680186	9.671360396	9.72379708
"1415748_a_at"	10.04174534	10.16358678	10.00676398	10.02794456	10.07308275	10.02273737	10.08038685	10.03030093	10.04971615	9.964534953	10.23518038	10.12642847	10.11274662	10.06658102	10.14959273	10.09965402	9.94978892	10.03199665	10.05703077	10.04443428	10.11573035	10.18880235	10.10045216	10.15287873	10.048086	9.998873155	10.03203661	9.890834866	10.06454176	10.15606321	10.01123218	10.02119595	10.11095981	10.00926714	10.11703763	10.07572807	10.03780309	10.02929558	9.877908136	10.19706037	10.12024912	10.01855192	10.06062165	10.16952426	10.05316456	10.07475639	10.09796022	9.963687404	9.992307003	10.27172421	10.0974217	10.07253154	10.02671997	10.05571688	10.01007029	9.9812058	9.973658061	10.04606757	9.977216319	10.20735999	10.14414489	10.02392367	10.12498559	9.977270459	10.00742673	10.05067197	10.08643842	9.927179046	9.892920571	10.06299323	10.03976176
"1415749_a_at"	9.690119458	9.703521825	9.559759568	9.677304983	9.658865353	9.655516244	9.709333619	9.7654869	9.766580716	9.69620396	9.689636127	9.69003033	9.70207836	9.679284461	9.618970817	9.672189918	9.71356605	9.673285644	9.663855207	9.705613815	9.650712554	9.699802016	9.626582596	9.67997938	9.745494909	9.595069133	9.76106537	9.827603871	9.721708033	9.663441898	9.761455807	9.710152005	9.701345712	9.700249225	9.702279582	9.701670039	9.695504408	9.614007793	9.501860427	9.593900521	9.534314664	9.620961656	9.611833031	9.7357794	9.728164689	9.743488876	9.672115337	9.778840367	9.725621797	9.765664414	9.686098147	9.823355851	9.724813071	9.761428484	9.778290153	9.781989215	9.706892238	9.764782468	9.726057592	9.784919128	9.699109862	9.653587164	9.680811755	9.752068403	9.718494512	9.762884494	9.754724003	9.603405756	9.807599833	9.652779296	9.696206684
"1415750_at"	6.716537498	6.605699888	6.626337204	6.852050672	6.840231014	6.646790593	6.783835788	6.932124293	6.781321213	6.591924641	6.779845085	6.613549853	6.633188966	6.898753911	6.84738604	6.857061752	6.818456851	6.897859286	6.614938933	6.590714959	6.626219394	6.679809874	6.623348693	6.80894556	6.837707406	6.778233618	6.936093444	6.769266922	7.138456032	6.976301999	6.86421974	7.008030669	6.739905513	6.768775279	6.904820626	6.763025695	6.610879695	6.676894546	6.703081417	6.754191114	6.733613657	6.805597186	6.806301586	6.866025949	6.943564607	6.784907889	6.808274848	7.035634553	6.92998967	6.781665529	6.823618654	7.031459811	6.828952745	7.020514346	6.821422955	6.906147653	6.806182405	6.775191584	6.972763002	6.916034685	6.724437961	6.948604907	6.886403733	6.900997306	6.841515693	6.879952894	6.859787703	6.817292516	6.773650747	6.632725932	6.653572477
"1415751_at"	10.32240447	10.37191279	10.42517772	10.32522831	10.38071131	10.42077155	10.31045355	10.50260493	10.43673587	10.46320198	10.33467994	10.29016483	10.29435975	10.31602875	10.30426019	10.30747384	10.42674373	10.40344716	10.3960463	10.44254985	10.25359836	10.35738478	10.28801561	10.32513501	10.44075717	10.60538229	10.4671349	10.56502693	10.51857715	10.34842132	10.42522026	10.33640483	10.38270175	10.36823786	10.37328074	10.37434986	10.48014884	10.42606722	10.43501091	10.29006853	10.47785487	10.34713199	10.3012454	10.37933918	10.3459537	10.50207	10.4226114	10.35176323	10.43089441	10.15621363	10.25818831	10.25033849	10.28667705	10.19414762	10.29451933	10.26917021	10.35515171	10.32519489	10.30326718	10.25768848	10.18253308	10.24616684	10.2229591	10.29711412	10.27000275	10.29798266	10.30087868	10.33407169	10.34684603	10.18454853	10.18891616
"1415752_at"	10.80962065	10.74269616	10.72725533	10.79906098	10.81301281	10.67681013	10.75287609	10.80672523	10.73465995	10.7803518	10.79798385	10.87023291	10.80385901	10.82929229	10.78282787	10.81681223	10.75033963	10.72873788	10.77677446	10.78067655	10.87811561	10.78765241	10.82145758	10.9377544	10.86623618	10.91153038	10.86601629	10.86344556	10.8498144	10.95490001	10.89560329	10.89789204	10.82800041	10.92778052	10.9062452	10.87663824	10.87512819	10.83591158	10.81780221	10.90800511	10.89544037	10.92162089	10.85951706	10.91979673	10.87260717	10.92549396	10.86432127	11.00775001	11.04867498	11.04094309	11.0297517	11.08062718	10.98284197	11.01063594	11.00802319	11.00446924	10.9776029	11.00296916	11.00099429	11.00822839	11.02272225	11.03634605	10.9975233	11.00743594	11.02480347	11.08766912	11.04169358	11.05464927	10.9587786	11.01653086	10.98694356
"1415753_at"	10.35307403	10.32547674	10.5616325	10.36752849	10.49273723	10.56123571	10.42835803	10.48628989	10.41837331	10.43039221	10.40421275	10.4544007	10.37746086	10.50554637	10.51897448	10.35144085	10.3481323	10.4636028	10.51286987	10.47862052	10.37738239	10.39146734	10.43235331	10.44779354	10.46220136	10.54240377	10.43650981	10.60221815	10.29921078	10.3009059	10.31617837	10.38912029	10.48643217	10.48894724	10.41871843	10.4886019	10.45613243	10.5394033	10.56540474	10.40685347	10.44574379	10.32513038	10.4955158	10.55772312	10.5687893	10.47999351	10.47886872	10.49112149	10.3732081	10.29851945	10.34541847	10.38503005	10.44612748	10.50716389	10.38178351	10.41807163	10.46107517	10.49635194	10.45621537	10.40709225	10.42700569	10.40533999	10.62334556	10.5575973	10.54682117	10.50488599	10.48438147	10.4616	10.42139235	10.32205488	10.41573655
"1415754_at"	9.167830095	9.084572887	8.82303518	9.144992248	9.08436732	8.973728257	9.271182511	9.198743348	9.133978289	9.090046093	9.204362157	9.240898899	9.112020806	9.332543824	9.223547253	9.303975504	9.15779947	9.034265668	9.217594857	9.14605239	9.249694363	9.145582009	9.389701166	9.277900695	9.316971033	9.011455447	9.234366253	9.041979859	9.130553921	9.309297932	9.314172295	9.300635732	9.199835227	9.376168683	9.27840764	9.488457499	9.202161807	9.114863698	9.168949459	9.228768061	9.117404148	9.334370381	9.185785202	9.322816711	9.336101842	9.306573472	9.270017397	9.100726698	9.103143141	9.225023147	9.249178024	9.145517551	9.125708332	9.322212415	9.121363123	9.091293793	9.074574103	9.130584256	9.120979687	9.261447281	9.270509443	9.211346232	9.179248457	9.21173813	9.177731554	9.265609896	9.131707506	9.071054631	9.124368102	9.240905819	9.12414303
"1415755_a_at"	10.38487407	10.48552409	10.47671182	10.5353777	10.50537442	10.4828754	10.46229064	10.509565	10.51324829	10.49975392	10.44714314	10.54306391	10.56058961	10.53994549	10.58566343	10.48375268	10.48593966	10.508168	10.54089988	10.51340939	10.48093979	10.48508633	10.4702776	10.55293376	10.45887849	10.42301289	10.48618704	10.51525407	10.56687031	10.47122972	10.47053134	10.58140343	10.35572916	10.49176469	10.48337315	10.56768666	10.52162645	10.42558285	10.41369648	10.46184947	10.40953435	10.47843636	10.48824065	10.53746261	10.40643535	10.54279284	10.48882253	10.4044069	10.55609964	10.34808933	10.4675163	10.54425776	10.48351005	10.48549393	10.43006756	10.51400765	10.461309	10.46439979	10.49210123	10.53476424	10.46487201	10.47059442	10.4873375	10.51168537	10.48298984	10.50450778	10.52423474	10.45116634	10.45812797	10.51455539	10.43505675
"1415756_a_at"	9.13342967	9.270869316	9.205124414	9.337175705	9.276002733	9.330261837	9.309555858	9.300324444	9.308283807	9.063442931	9.167572714	9.185752516	9.130497255	9.165825001	9.193855615	9.124517437	9.160994364	9.108356615	8.899819064	9.134370549	9.149690307	9.088370029	9.055656949	9.174268662	9.262445617	9.157294048	9.290955043	9.326244011	9.23755169	9.325498836	9.244028376	9.241230513	9.103192534	9.127603071	9.119429093	9.112604523	9.018237094	9.00890632	9.066716486	9.227589195	9.070733523	9.140516857	9.062649577	9.095334935	9.028370046	9.126900298	9.030800383	8.920246803	8.963750071	8.970328578	9.226641951	9.152860486	9.167726295	9.21172846	9.080790843	9.06596417	8.861303428	8.797739546	8.915461385	8.928828274	9.007820817	8.836881933	9.084604281	8.963446216	8.860945481	8.980721056	8.942325045	8.937891072	8.67166868	8.80528537	8.712897509
"1415757_at"	8.362299233	8.2966109	8.550906534	8.257425142	8.191112711	8.479388573	8.173900231	8.481375404	8.278526705	8.365342156	8.296308254	8.284891041	8.37996978	8.231757159	8.231983916	8.3019083	8.37570354	8.358097575	8.402001015	8.434672111	8.232102367	8.278212374	8.22506141	8.15779745	8.199310507	8.559984368	8.201518134	8.490986539	8.443774452	7.995199886	8.266999424	8.243966871	8.38546222	8.26503955	8.323452604	8.294124031	8.307463849	8.578596592	8.546588752	8.270604779	8.320871668	8.301292594	8.416451641	8.51504822	8.224659588	8.457214238	8.428196959	8.31396141	8.400280404	8.305666796	8.18090618	8.125656028	8.14389651	8.282636244	8.359939843	8.235813978	8.384186866	8.292860707	8.473576398	8.315362127	8.234099958	8.096816388	8.31449226	8.517918564	8.439348439	8.454209931	8.455827122	8.460060232	8.458369661	8.320995041	8.180010169
"1415758_at"	8.229718225	8.424901434	8.573902742	8.229759011	8.189243472	8.508930895	8.34130248	8.480812399	8.332695306	8.425288067	8.384357423	8.313064702	8.360120246	8.519451	8.390003802	8.312735672	8.483274024	8.354558236	8.350842765	8.367028143	8.333602662	8.360686112	8.387806875	8.532227201	8.557477094	8.732429744	8.580625274	8.439161662	8.518419748	8.497235374	8.477075204	8.485252397	8.665505691	8.599528147	8.664637155	8.622392206	8.523095563	8.607766121	8.663410161	8.55886446	8.692368238	8.478748332	8.591902732	8.505413962	8.674843059	8.721562667	8.716267692	8.470020044	8.449535032	8.608221331	8.242959624	8.238933502	8.218048568	8.225796655	8.397657586	8.379699521	8.483376655	8.417172461	8.36780518	8.399342014	8.353916595	8.416588536	8.417116413	8.550998825	8.410624776	8.376098285	8.497059802	8.401303019	8.567167491	8.387662084	8.415516211
"1415759_a_at"	10.3327116	10.47864559	10.2556101	10.3433318	10.32216971	10.33677673	10.43632295	10.2225284	10.22196585	10.32822328	10.46715548	10.53838344	10.48308707	10.48921857	10.45396563	10.45206023	10.34413421	10.26251336	10.33997617	10.27002812	10.42447558	10.40323601	10.50476983	10.39640457	10.42117571	10.32479195	10.2757643	10.00850697	10.17007398	10.31780252	10.2925807	10.29781121	10.31389613	10.45398203	10.43829062	10.45370931	10.33388768	10.36747253	10.38118983	10.43886228	10.43100683	10.3060495	10.39726738	10.44161001	10.36904242	10.30998481	10.34854711	10.31291835	10.22904289	10.54968645	10.33908817	10.25547591	10.2762648	10.29973712	10.25731312	10.22158647	10.21003288	10.29994257	10.26193142	10.45904404	10.48525668	10.43956033	10.41939611	10.25998989	10.33496613	10.30132766	10.34492977	10.22872195	10.29658862	10.42069494	10.39035281
"1415760_s_at"	9.028071796	9.143788407	9.160622047	9.15264573	9.128027833	9.18981227	9.236189057	9.033631184	9.029158715	8.940242964	9.091365687	9.121880614	9.043783093	9.233269238	9.214742451	9.07874175	9.101995715	8.964019272	9.028000287	9.066039048	9.089198331	9.077051307	9.215827681	9.18385713	9.103535886	9.219056414	9.017869177	8.931083672	8.953378127	9.154189873	8.99486166	9.018080934	9.05875223	9.152279245	9.048646681	9.192761142	9.034232099	8.984696318	9.106342032	9.109401379	9.062491158	9.030499978	9.092120435	9.085766206	9.147820318	9.030466542	9.043699463	9.014657333	8.842606453	9.119327615	9.031613585	9.052209275	9.141287547	9.150792398	8.976948624	8.869296376	8.893572707	9.007135163	8.941024604	8.981454773	9.143941892	9.134328414	9.136792205	9.167906125	9.088241899	9.124786197	9.052158862	8.858190016	8.892995335	9.098238069	8.978413649
"1415761_at"	8.294508125	8.310577535	8.373328407	8.344899692	8.439690079	8.526846035	8.280817755	8.31913316	8.190798318	8.19338659	8.302889964	8.241316346	8.205122886	8.538481892	8.364800533	8.413962428	8.35006346	8.155921775	8.289691974	8.285111971	8.285352977	8.221130782	8.548417132	8.293300415	8.459030295	8.585151364	8.096972842	8.244395805	8.015828036	8.215831982	8.251563668	8.208560467	8.337877224	8.343149586	8.192100588	8.34201897	8.052813053	8.175418674	8.339806278	8.313810175	8.337201637	8.172766228	8.299959511	8.287648473	8.374896285	8.047911028	8.158920702	8.2685548	8.152597222	8.200585385	8.357212341	8.386091389	8.512284477	8.634277356	8.433863309	8.291922082	8.092104964	8.213898355	8.058964355	8.345244918	8.521015741	8.220078486	8.489370301	8.57309149	8.524504187	8.299697043	8.242563644	8.138830085	8.1190197	8.17923777	8.289569009
"1415762_x_at"	8.333439614	8.34438692	8.38909233	8.308187404	8.370981184	8.486067217	8.357348677	8.285594544	8.2122214	8.080293435	8.243107013	8.277239836	8.139952268	8.502229072	8.336598622	8.39209047	8.343952813	8.112632255	8.262347271	8.263822495	8.304781737	8.205810426	8.455183055	8.204892748	8.361096176	8.560373116	8.155322548	8.311649671	7.993689113	8.21921762	8.232294414	8.188570762	8.335887832	8.345381657	8.207444564	8.312503873	8.244376243	8.410910586	8.413732942	8.239992802	8.28017878	8.229649055	8.257461249	8.375384316	8.2867004	8.127542125	8.146849286	8.225237109	8.122651148	8.179606713	8.335990259	8.306821529	8.461007844	8.603854814	8.407486232	8.220946767	8.093766313	8.231196736	8.204272194	8.276755866	8.420401448	8.438640219	8.587062067	8.53637682	8.532716881	8.253384919	8.272165926	8.142783822	8.119932561	8.146774363	8.179123677
"1415763_a_at"	9.15599296	9.066477049	9.516188429	9.142952798	9.187648456	9.454993977	9.13248627	9.096789507	9.12408148	9.071427846	9.103433661	9.124892059	8.981693244	9.283829413	9.137039398	9.078282371	9.103706111	9.077833132	9.128259829	9.044264447	9.099598536	9.016946332	9.073814357	9.396260946	9.425521862	9.479257324	9.288654588	9.442219043	9.329123468	9.330889247	9.343304296	9.210306685	9.310799268	9.385575911	9.411304866	9.209384434	9.240764818	9.464868521	9.539487469	9.352778922	9.475015532	9.272672071	9.402654026	9.412296516	9.395763009	9.343086366	9.381790946	9.167886276	8.977496017	9.16485191	9.092772831	9.098514672	9.158606202	9.249369997	9.05554406	9.082054046	8.956296289	9.06671734	9.05192293	8.968359191	9.05517287	9.102768719	9.174228498	9.233660723	9.111458216	9.083615623	9.101392633	9.089407266	9.001770146	8.939830711	8.925447106
"1415764_at"	10.49989178	10.52363595	10.35508654	10.39794835	10.40546629	10.2124204	10.46260786	10.51441868	10.57650165	10.64014542	10.57646965	10.6476877	10.57117388	10.56290907	10.58903664	10.52587173	10.56255918	10.59864718	10.6091433	10.65074803	10.64638994	10.65959098	10.67990381	10.56559333	10.51830773	10.38362217	10.4731583	10.43497256	10.45308375	10.40299997	10.42001567	10.36513967	10.62089364	10.62732057	10.60991361	10.66672252	10.58110164	10.55307328	10.41289556	10.60115398	10.53262072	10.49719246	10.59655813	10.69632373	10.53133309	10.63141676	10.66487333	10.54870857	10.61265152	10.57816074	10.31251171	10.35348305	10.41359804	10.4078495	10.4807864	10.45204981	10.73219168	10.66995977	10.61944955	10.58972145	10.4748773	10.60933826	10.60402459	10.59652018	10.58652246	10.68036932	10.65031353	10.60372576	10.72387366	10.58142134	10.5789385
"1415765_at"	8.25203696	8.054494286	7.973470531	7.973509238	7.97802485	7.95207275	8.014936031	8.239239514	8.045391487	8.144253392	8.263446124	8.223544072	8.11586845	8.276171262	8.088233817	8.109833037	7.977155755	8.187418866	8.236749589	8.222723623	8.01332429	8.12752048	8.182769241	8.130961603	8.08895101	8.036972562	8.243842728	8.011106614	8.260008598	8.152586531	8.130512255	8.123306593	8.230680724	8.21436927	8.102583691	8.133743827	8.291639494	8.051435406	8.092748596	8.164318947	8.028618411	8.083563432	8.174012763	7.816414553	8.262759026	8.338312328	8.319627958	7.919861289	8.14444136	7.876665293	8.066060274	7.943608475	8.0470808	8.075674478	7.961110279	8.250619726	8.184285964	8.222760464	8.187218322	8.105922212	8.131303315	8.214011327	7.968771496	8.019305228	8.10557712	8.209144362	8.225154673	8.143505363	8.183742928	8.061529313	8.175259277
"1415766_at"	8.654854672	8.611569648	8.82003582	8.599483319	8.615386882	8.832922828	8.683856038	8.694785767	8.652769375	8.625217866	8.828384964	8.718262922	8.486204795	8.632833108	8.71017209	8.560143636	8.622483373	8.610920511	8.631109533	8.517770162	8.672078773	8.615132949	8.545006583	8.551838321	8.561523047	8.643621765	8.665958399	8.603456565	8.474270518	8.643773146	8.586380227	8.61243218	8.709918382	8.603928113	8.489649288	8.450618202	8.535499411	8.809939314	8.77824843	8.657228577	8.588511888	8.435139037	8.704301527	8.465720535	8.607204627	8.590304739	8.581021759	8.664944428	8.426650129	8.628377799	8.600503298	8.514008682	8.739417594	8.624933249	8.671717361	8.674516517	8.491839231	8.656002865	8.60866734	8.577576448	8.557709432	8.490058154	8.616211987	8.632628509	8.609011175	8.613982528	8.646179846	8.481374644	8.530483426	8.443486695	8.470732558
"1415767_at"	8.698269048	8.718675926	9.04093148	8.731698249	8.836602888	9.053047435	8.637681022	8.936961578	8.883085591	8.965333386	8.691257661	8.841560676	8.865410697	8.873396969	8.802221755	8.648948066	8.788131659	8.948790461	8.987698879	9.044372617	8.705252863	8.782937265	8.821442852	8.774484684	8.801530749	9.027655242	8.866905803	9.21065572	8.898645571	8.754354276	8.726762283	8.649482992	8.968985353	8.887738105	8.758678675	8.91868602	8.957393702	9.188581803	9.019014147	8.692110447	8.92341219	8.762099125	8.969530836	8.984018149	8.82366484	8.943790053	8.905307768	8.874700959	8.917873253	8.624109398	8.680665878	8.76378408	8.864911603	8.893825476	8.812883563	8.811355739	8.938301035	8.9472346	8.903471751	8.761875988	8.757908657	8.803742257	8.952144298	9.052320327	8.933377959	8.959680767	8.928684377	8.987675985	8.951154578	8.731560377	8.754004176
"1415768_a_at"	8.441412552	8.259810144	8.712333057	8.511194332	8.454775506	8.82666574	8.2450337	8.361002648	8.398217564	8.423484686	8.332517471	8.382219242	8.233648686	8.784105611	8.339579538	8.283800859	8.335870793	8.414332091	8.340456224	8.406719508	8.237474756	8.219592388	8.523045694	8.393715599	8.48425112	8.882981445	8.422673354	8.755820125	8.233119897	8.331352872	8.341792806	8.343168365	8.467700049	8.441278974	8.248789752	8.377903716	8.479916971	8.72156243	8.720490949	8.266293658	8.52014384	8.253270221	8.341370179	8.404418146	8.442063131	8.35208305	8.392390061	8.42108165	8.306325652	8.200587764	8.456276633	8.34480006	8.587792466	8.439849816	8.461664577	8.434315138	8.52769926	8.330758122	8.352240775	8.33665754	8.380657216	8.190847868	8.333253281	8.416060676	8.398538439	8.477226555	8.404568908	8.302368077	8.534704698	8.288980695	8.200851363
"1415769_at"	8.878323255	8.926547302	8.561984986	8.907375575	8.769557624	8.414863739	8.929621045	8.769513083	9.013908521	9.028157539	8.965384805	8.857794703	8.951202863	9.034456285	8.893362033	8.939042645	8.927189727	8.965177159	8.911758699	8.919598797	8.846034306	8.980222083	9.047578722	8.82224083	8.955662355	8.373978976	8.883862938	8.787201277	8.885503009	8.780731216	8.913762628	8.754823214	8.943238352	8.908408694	9.02054651	9.100416584	8.977737082	8.52646858	8.477946562	8.889851965	8.541056119	8.845717919	8.815549248	8.91244104	8.853064488	8.971423614	8.839424377	8.783791109	8.972617404	8.773598269	8.585719195	8.60860688	8.525232293	8.632264125	8.716182063	8.620952367	8.870426191	8.813739578	8.933788216	8.708416345	8.775943765	8.814509891	8.743023572	8.763609793	8.781924776	8.857794703	8.807373682	8.828982305	8.925794188	8.802200908	8.6315282
"1415770_at"	10.23714037	10.26752027	10.53061057	10.39071693	10.52728028	10.69868787	10.43363732	10.53268802	10.55988757	10.29714404	10.21006195	10.25549476	9.97636556	10.13182903	10.09786325	10.09003754	10.10791113	10.24212633	10.21297191	10.27044359	10.11099755	10.06248535	9.983675236	10.34906845	10.40052113	10.69940446	10.56127714	10.70506158	10.64075251	10.43437391	10.48197367	10.53768171	10.42206944	10.29020186	10.32087845	10.09179584	10.15095135	10.4299076	10.38014732	10.18169021	10.32473603	10.14484919	10.38075731	10.33850309	10.20501813	10.23153597	10.32176728	10.48789172	10.41425939	10.20797614	10.55852401	10.61629742	10.67283446	10.55527133	10.69160656	10.75043401	10.45696633	10.5527125	10.44095529	10.21075237	10.1090949	10.08613188	10.18888819	10.36956746	10.29287435	10.33199144	10.3638676	10.4355687	10.41545956	10.21160842	10.15640055
"1415771_at"	10.58830903	10.50543164	10.64977461	10.60674873	10.60851712	10.78122191	10.52714539	10.79792815	10.75924452	10.63034523	10.59729879	10.5519536	10.43464807	10.42104517	10.46331854	10.51279905	10.55495149	10.58745375	10.55573128	10.71757452	10.53164443	10.52955196	10.46869233	10.68197024	10.76805589	10.93826103	10.87381727	10.97814011	10.92732775	10.82608103	10.92351811	10.87928584	10.82570117	10.771377	10.60805736	10.64101707	10.81316252	10.88256478	10.72953569	10.63621047	10.84799226	10.92199238	10.73280124	10.77276966	10.75453333	10.82751435	10.77180393	10.71527429	10.70570631	10.50220916	10.71404398	10.69671806	10.63640353	10.73347285	10.81445516	10.87365169	10.6476234	10.80678222	10.75093435	10.54472903	10.56490383	10.64630003	10.48473882	10.58619114	10.61583486	10.7660445	10.64645805	10.58112084	10.72647117	10.57148189	10.61139283
"1415772_at"	6.961934597	7.002937953	6.87598623	6.916457621	6.904477432	6.850025042	6.883105982	7.190725333	7.028087491	7.203654611	6.947015522	6.836594211	7.005652499	6.949087919	6.989182224	6.986100419	7.032160912	6.946004319	6.89382323	7.07341467	7.102655624	7.004724078	6.848076074	6.861618065	7.066621701	6.840246374	7.100726197	7.123295747	7.097850265	6.957409507	7.234090303	7.167073093	6.978182014	7.024651141	7.012038949	6.912349393	7.077968368	6.745127098	6.68472401	7.135935422	6.733870208	6.962438467	6.949297973	6.750615899	7.063195106	7.253316418	7.008116519	7.284173229	6.971521799	7.094642485	6.971962239	7.04828788	7.102437552	7.094743668	7.179855691	7.115430966	7.018457449	7.073857246	7.163080188	7.053155127	7.121617477	6.900831081	7.122387018	7.223657982	7.111626458	7.107272799	6.954705243	6.87491379	7.059877179	6.981692039	6.956403103
"1415773_at"	8.691589518	8.883102196	8.78206859	8.864042518	8.985344041	8.892790945	8.763908134	9.1030323	9.059703215	8.992194826	8.902102231	8.922332729	8.613968091	8.852896657	8.786092472	8.812287686	8.787327765	8.873128301	8.82629866	9.012084958	8.74687001	8.93513396	9.057778545	9.013174425	9.085738894	8.995344032	9.184331407	9.257416141	9.30054519	9.12169156	9.215753336	9.19062542	9.158142773	9.024576749	8.983596506	8.998692817	9.193312813	9.018131357	8.862589628	8.900659707	8.920899595	9.265368774	8.882292846	9.143594017	9.049916963	9.18087958	9.165096669	8.881157939	9.189129665	8.620316575	9.064721653	9.108416177	9.061730522	8.838142045	9.247306429	9.166367617	9.109890577	9.095803043	9.128608946	8.955210126	8.901757788	8.859467308	8.777753717	8.809622565	8.913506533	9.103891419	9.039483256	8.950776892	8.977549329	8.91114443	9.115246462
"1415774_at"	8.282932439	8.272929971	8.238211202	8.360386569	8.205108049	8.19146447	8.424550824	8.201057333	8.280388002	8.28858946	8.185946411	8.501424675	8.371137469	8.357029843	8.352038945	8.3032807	8.406066175	8.353144127	8.373573901	8.255543173	8.310706178	8.315743063	8.256372142	8.384143734	8.273642886	8.278134924	8.246778478	8.15477844	8.426713103	8.355719374	8.368993116	8.369872732	8.24632038	8.266019079	8.313295639	8.22308283	8.270583174	8.446577704	8.321408764	8.264340668	8.328830204	8.278367175	8.375177244	8.341973637	8.290000494	8.213471213	8.366050642	8.381209529	8.293971678	8.327611315	8.343966952	8.377361426	8.381316467	8.331030057	8.288946639	8.369805477	8.246949318	8.274385092	8.359587824	8.370872074	8.32125621	8.348135972	8.316411564	8.18437835	8.358393808	8.257326771	8.332154631	8.40660778	8.341709136	8.317416485	8.329712318
"1415775_at"	11.28377984	11.24766208	11.01451832	11.28128166	11.25977951	11.08192729	11.29534084	11.2879963	11.32159291	11.28961116	11.27852653	11.28124131	11.30236472	11.19283023	11.24814572	11.28202548	11.31365019	11.26605141	11.25659939	11.35911463	11.33071309	11.2509008	11.24378377	11.28639004	11.31860115	11.10726645	11.30562503	11.21018754	11.3216485	11.31726681	11.35722694	11.23586576	11.2196932	11.24692036	11.2844299	11.25275742	11.25964821	11.13777931	10.99953513	11.33642481	11.13913772	11.29722374	11.19646112	11.23719694	11.2502938	11.26124673	11.27100846	11.2147313	11.25398463	11.26252258	11.3400975	11.29759646	11.22658523	11.31409785	11.33871332	11.30489512	11.2209826	11.28174727	11.28606077	11.24021684	11.26715962	11.34225609	11.24542077	11.20556512	11.25917468	11.26414785	11.21094115	11.30865622	11.25694079	11.23878981	11.25953848
"1415776_at"	7.570552091	7.69855379	7.690013912	7.667948818	7.74281423	7.653679216	7.732513671	7.72723182	7.69751331	7.722351419	7.710340241	7.687611133	7.632802978	7.810734983	7.571476033	7.611594133	7.678943795	7.591480176	7.632485579	7.617658018	7.623174515	7.682465376	7.570639574	7.773501942	7.677183907	7.765989911	7.725365558	7.844056395	7.819507343	7.680431809	7.729561208	7.591602427	7.753187948	7.807814441	7.758618927	7.58280079	7.725975493	7.764761725	7.59967987	7.576923721	7.605140024	7.637796715	7.603787719	7.792882115	7.557158494	7.787694681	7.753730627	7.719231407	7.714930343	7.586388345	7.644346592	7.763050023	7.815978716	7.712941554	7.656594644	7.674317476	7.682422285	7.761280343	7.716909479	7.723954266	7.767764744	7.47581813	7.807841086	7.647102184	7.782882548	7.773875443	7.611933923	7.637384759	7.686737434	7.446671192	7.612089905
"1415777_at"	3.940226252	3.857974545	3.901438346	3.836304558	3.759159427	3.841632981	3.785269487	3.815817689	3.643449953	3.63991336	4.039590359	4.066649259	3.738514592	3.677622162	3.83804872	3.681141145	3.685140002	3.781353775	3.736517398	3.860166676	3.851986519	3.804848129	3.881112338	3.615359945	3.963185332	3.814820179	3.735801186	3.753287565	3.710950215	3.659747492	3.784401954	3.849349653	3.535373504	3.79848549	3.878159068	3.753675349	3.758046862	3.731241191	3.760644587	3.907281761	3.63780348	3.790167265	4.065859788	3.523635446	3.654351074	3.653618393	3.717886167	3.832841052	3.745301228	4.03262359	3.653976899	3.799513395	3.789349119	3.755410493	3.617821823	3.826777183	3.584603016	3.834806771	3.717219648	3.688834715	3.760557023	3.97665027	3.818230573	3.773670668	3.771105416	3.603353182	4.028305518	3.767071047	3.751107928	3.818324039	3.757124442
"1415778_at"	11.5207552	11.54575699	11.41161925	11.48781213	11.49315828	11.39186015	11.52181881	11.47533412	11.56366922	11.61339345	11.59904073	11.63167876	11.68093618	11.62071453	11.58063524	11.53871908	11.55422107	11.58644568	11.6405206	11.66918901	11.62534389	11.65552714	11.59876392	11.56723057	11.51232746	11.48044225	11.63112873	11.49243942	11.60241816	11.55089148	11.5147817	11.57899249	11.58676135	11.53786401	11.60185089	11.6089442	11.66982093	11.48737402	11.52620145	11.6397116	11.56131519	11.62943358	11.61281216	11.68037348	11.56769893	11.62185872	11.62702387	11.52866203	11.57577479	11.58410717	11.50782145	11.54225636	11.50373904	11.42933692	11.47619374	11.48547366	11.60636516	11.58307072	11.56337612	11.66651027	11.58272217	11.66756367	11.60216526	11.52515208	11.55470381	11.60297838	11.62605666	11.642248	11.58941751	11.66982093	11.62420499
"1415779_s_at"	12.97658092	13.01335015	12.80677661	13.08890055	13.06645886	12.90383925	13.0134211	13.08234292	13.10382157	12.98079116	12.91329639	12.91939661	13.01929003	13.06379538	12.99941668	13.03613362	13.01733386	13.00976049	12.95629784	13.00735127	12.98500046	12.87504606	12.91071736	12.97323453	12.98491672	12.80467898	13.05929511	13.0701953	13.07635015	13.03740919	13.05332562	13.06811298	12.93018243	12.94726528	12.92652191	12.94665141	12.8992291	12.73146902	12.75957253	12.91223599	12.73199553	12.96183411	12.91496131	12.97166404	12.86328762	12.9384755	12.93145442	12.9784465	13.02214689	12.93646852	13.08536511	13.08146111	13.08380819	13.06647334	13.06913467	13.07461174	13.00314805	12.97182402	12.97342384	12.96614173	12.95574351	12.88326928	12.96990942	12.93630327	12.98276949	12.96363177	12.94716502	12.96240511	12.93884015	12.92685215	12.89376696
"1415780_a_at"	9.382572517	9.442991885	9.430635503	9.364403374	9.523359275	9.480785675	9.283678497	9.602916252	9.499046027	9.504693162	9.389154467	9.24884696	9.4705669	9.536663712	9.248983826	9.433448373	9.521695818	9.447255863	9.395858004	9.492865662	9.244300065	9.423916478	9.332468717	9.440553084	9.515717601	9.446632765	9.569022888	9.853367644	9.626102847	9.387514358	9.561006649	9.516735786	9.582867242	9.417120582	9.448786097	9.451485966	9.505777746	9.43892396	9.413149477	9.416599298	9.371235329	9.504988514	9.420793863	9.61534278	9.562281178	9.624899282	9.519839228	9.59962275	9.60631359	9.481262377	9.482208835	9.528461909	9.535292359	9.516235359	9.596911832	9.610387492	9.539043655	9.516335237	9.581178307	9.552138061	9.480352143	9.354135123	9.401262477	9.637236314	9.591527209	9.503493803	9.547921844	9.591533665	9.568799396	9.330859814	9.370179319
"1415781_a_at"	12.82557374	12.869935	12.73049402	12.83189934	12.84419203	12.79264234	12.83334593	12.83089696	12.87628976	12.85204533	12.82577834	12.85337832	12.81653468	12.75360107	12.78454774	12.83049765	12.80925928	12.80925928	12.82146148	12.82720564	12.85765338	12.82977179	12.82413678	12.80645574	12.84120584	12.77346102	12.81867209	12.80416408	12.82743898	12.91383954	12.91416922	12.88019927	12.80823412	12.80761893	12.8372576	12.81696051	12.80796215	12.76326606	12.74750937	12.81981074	12.79888653	12.84650384	12.72875827	12.84130071	12.8224071	12.73412621	12.83248469	12.79019415	12.77671413	12.78305068	12.83365999	12.83685838	12.77578158	12.76753201	12.83954092	12.82514275	12.81512503	12.78305068	12.82289469	12.83371259	12.82460754	12.74802609	12.67601105	12.72306965	12.7092121	12.78109499	12.73890712	12.68111524	12.78267678	12.81248879	12.84144122
"1415782_at"	11.45803706	11.48747903	11.74154348	11.49759797	11.52222041	11.75573627	11.51960785	11.56484025	11.6151122	11.50741494	11.53842689	11.59690894	11.48935636	11.42985586	11.4452231	11.47013232	11.39050116	11.51151198	11.49791868	11.52899982	11.49154357	11.48854698	11.44956628	11.4572609	11.49037506	11.6541618	11.53703892	11.53411915	11.53127869	11.59165056	11.49278799	11.4678249	11.47642461	11.43856989	11.4765372	11.43952157	11.43686187	11.55907932	11.57218673	11.45989076	11.61265717	11.52049123	11.41640229	11.5427793	11.56454855	11.47888066	11.52156081	11.48919344	11.46512971	11.50087969	11.49399842	11.53219128	11.47392721	11.57230981	11.51004169	11.5352089	11.48590737	11.5276703	11.51542071	11.44610542	11.50163344	11.47574214	11.3872153	11.47663433	11.408678	11.51066682	11.48632091	11.38450727	11.47319413	11.48128283	11.47573781
"1415783_at"	11.14240552	11.15971751	10.99994144	11.11577012	11.1065816	10.96760406	11.09015709	11.18460699	11.16802517	11.12947087	11.11587301	11.09517205	11.2466957	11.16264496	11.20005392	11.1667684	11.12997352	11.09920062	11.12637098	11.15286978	11.13550669	11.16048592	11.16824587	11.02903736	11.05658134	11.03798477	11.0399137	11.00965506	11.04230001	11.04928222	11.08472097	11.0454675	11.04572326	11.02648681	11.07538053	11.10778178	11.01471929	11.01992019	10.94173497	11.09611562	10.96483964	11.04378651	11.08724584	11.07536476	11.00620839	11.06001046	11.02656387	11.06011829	11.21070189	11.08352165	11.0536162	11.06986457	11.12505599	10.99446603	11.0879364	11.03864839	11.10185805	11.05837913	11.07947171	11.12325349	11.10312437	11.05270375	11.13005639	11.00171701	11.03338831	11.03558607	11.10122762	11.06911431	11.05950159	11.07397387	11.11892698
"1415784_at"	8.997804894	9.212031142	8.589842426	9.184511586	9.141394774	8.781133546	9.322135456	9.060084298	9.146972931	9.15673836	9.384991542	9.283247314	9.289441856	9.286668632	9.327356743	9.328500314	8.9907612	9.220267913	9.115416835	9.197761705	9.353739075	9.325603728	9.201135099	9.232538076	9.054628462	8.651253543	9.196207156	8.817776439	9.305052481	9.160485406	9.101493139	9.240498912	9.106094777	9.119431331	9.316522548	9.153932702	9.121506637	8.805083004	8.625927103	9.279131686	8.871828185	9.290063685	9.01295824	9.088583924	8.987232734	9.230554782	9.190174633	9.031399481	9.27269714	9.294271125	9.265991629	9.233921309	9.130943552	9.090633543	9.122643689	9.250970643	9.202814308	9.252987553	9.172338458	9.250904868	9.314497317	9.185397684	9.202732005	8.762262352	8.973069491	9.160199459	9.199721271	9.254805207	9.01091844	9.246575632	9.246326128
"1415785_a_at"	10.1755986	10.15813947	10.05182137	10.14992176	10.17148794	10.0104255	10.02573027	10.12348998	10.14023639	10.22195465	10.30092329	10.10325019	10.28428139	10.36298311	10.09265838	10.23901638	10.21151777	10.19373618	10.32994652	10.25746539	10.20145999	10.27850082	10.26881365	10.16915232	10.08935058	10.14223949	10.15992161	10.17395756	10.24806651	10.10997382	10.16995117	10.28960164	10.27822211	10.23894231	10.06337559	10.24231264	10.3184519	10.20205039	10.21184018	10.13945644	10.20507786	10.30713872	10.20758102	9.956828583	10.10208273	10.3527245	10.16840842	10.17264227	10.31665081	10.19626971	10.15245084	10.17787602	10.12588377	10.18044444	10.14297311	10.25750284	10.23161556	10.30541155	10.24007008	10.35851841	10.26214939	10.36833579	10.15465722	10.10830921	10.30878249	10.2620257	10.25247634	10.2303925	10.31351941	10.22286928	10.32082182
"1415786_at"	4.717250774	4.448300112	4.694551242	4.546557448	4.620723674	4.519720251	4.576631775	4.338888589	4.623833169	4.462963427	4.488906617	4.596921991	4.50251619	4.290039803	4.604924192	4.566113633	4.502640828	4.505542012	4.534317088	4.47565916	4.610033319	4.520679147	4.383987063	4.565771931	4.518421894	4.676241348	4.475608412	4.429656028	4.836950002	4.44416217	4.49948136	4.623833169	4.517442567	4.558864203	4.475523676	4.641635134	4.501896091	4.702589539	4.361617679	4.421519751	4.329050372	4.643378522	4.720654827	4.653268188	4.582429621	4.328327819	4.565300306	4.463611767	4.468989471	4.70197702	4.449199112	4.444522407	4.392967586	4.260823713	4.481287986	4.55742233	4.458139229	4.589977524	4.471383311	4.459409871	4.489663077	4.468283269	4.380191359	4.38418296	4.380741673	4.500910302	4.297004542	4.39673959	4.345642615	4.43228706	4.525775771
"1415787_at"	8.231338747	8.63798029	8.595288051	8.329397131	8.311732049	8.5001985	8.268800191	8.645462219	8.504575381	8.471586922	8.416133805	8.490127087	8.531377642	8.41823337	8.534183831	8.536820134	8.478397299	8.482900473	8.374968327	8.443594932	8.337324236	8.416410967	8.325936131	8.439107621	8.400552041	8.636348686	8.439343559	8.655701365	8.592529718	8.324586171	8.545636539	8.261839454	8.513524889	8.404949602	8.466501364	8.39048601	8.426598853	8.594378219	8.51741192	8.38290526	8.479136975	8.455623113	8.448381161	8.546508368	8.418177405	8.536786734	8.549280721	8.434305959	8.466283404	8.323551701	8.393948281	8.45149573	8.523041095	8.31821228	8.53696614	8.463834537	8.59794884	8.438086113	8.57120689	8.549540058	8.475138702	8.549622912	8.402515748	8.47330395	8.566227437	8.529205137	8.650594816	8.530158972	8.473053796	8.39532204	8.40274753
"1415788_at"	9.774119296	9.794402663	9.759863174	9.842468471	9.75030606	9.76729837	9.710913708	9.801247804	9.77326368	9.732485283	9.783085281	9.847719085	9.833031407	9.861240064	9.906458736	9.732366156	9.742693893	9.667590482	9.637230382	9.700449961	9.812350913	9.731011328	9.739273456	10.03017798	10.01201618	9.852501537	9.983345977	9.959855947	9.952979034	9.999352778	10.02013368	9.989277989	9.946452168	10.01846634	9.986838047	10.00810191	9.912851043	9.914039133	9.825642577	9.981984608	9.899394378	9.910231196	9.9305565	9.993074565	9.844609307	9.990305092	9.999360169	9.720625024	9.718351892	9.712536896	9.757666467	9.785352683	9.774416881	9.820130149	9.793806545	9.737554991	9.692686573	9.785727169	9.775368755	9.780458562	9.790036235	9.716408474	9.795104001	9.676632967	9.77447834	9.728977108	9.760525841	9.567032028	9.675649232	9.70412212	9.69732538
"1415789_a_at"	8.154848747	8.243143113	8.1900107	8.285755202	8.210444689	8.273723784	8.061936143	8.227080389	8.211502754	8.192693293	8.384864073	8.291297356	8.438075496	8.115738302	8.335166363	8.127123072	8.248243353	8.19385849	8.117458102	8.225701515	8.232228714	8.294189447	8.276906391	8.135686261	8.254648378	8.065384867	8.331216762	8.204064495	8.227886799	8.295887229	8.308316523	8.20043421	8.177338984	8.189305399	8.243140538	8.208926513	8.253725746	8.070065798	8.103560193	8.344799852	8.180342801	8.371137469	8.160019235	8.1679579	8.112566186	8.187725675	8.179224114	8.151288152	8.183369928	8.232449961	8.181489891	8.257510522	8.186113584	8.179040804	8.128980153	8.160526061	8.115340812	8.052299032	8.186412757	8.201927156	8.24286205	8.019227277	8.192751635	8.105617972	8.054264581	8.198201897	8.159150859	7.971922107	8.078696956	8.027856561	8.073372793
"1415790_at"	8.417712072	8.59556639	8.369239053	8.484847976	8.6267878	8.537384701	8.264818467	8.362656047	8.570548909	8.508082666	8.552026566	8.539901791	8.59977278	8.499648587	8.549380162	8.639464487	8.525989	8.487918833	8.441420666	8.450548911	8.624640646	8.649427635	8.569560746	8.671483443	8.591496477	8.460063011	8.637313623	8.509066946	8.597174069	8.720868664	8.618350429	8.660011253	8.554639935	8.660292409	8.587847685	8.607970435	8.581277391	8.464688153	8.430206537	8.64563085	8.474206868	8.778827119	8.522114821	8.589354185	8.505504801	8.586006079	8.544557813	8.320877831	8.478543085	8.458068228	8.590195748	8.570969824	8.511204945	8.414058191	8.513038636	8.457231325	8.410963496	8.401809406	8.511246381	8.655683226	8.49531466	8.478635753	8.475458774	8.39749304	8.366032541	8.472361733	8.414447135	8.290848405	8.435542993	8.529990739	8.540754719
"1415791_at"	9.480533498	9.43925876	9.171095893	9.439087875	9.37243184	9.199147592	9.393688836	9.393865276	9.370237249	9.328809773	9.391053648	9.498249245	9.457605908	9.404490644	9.47707003	9.435248785	9.371206508	9.384776313	9.254182144	9.389984712	9.487790657	9.475942677	9.373273267	9.431783431	9.475457233	9.170016319	9.360138123	9.234208765	9.37046194	9.43432986	9.432341867	9.383540465	9.292230096	9.377876343	9.415612458	9.441406366	9.344956554	9.23338063	9.184225883	9.482484067	9.256559169	9.351030485	9.288734421	9.360742912	9.388976598	9.306652253	9.350580628	9.36855141	9.41583753	9.44367398	9.468077262	9.536408632	9.433018422	9.411681337	9.362247302	9.461077005	9.41904657	9.313493334	9.439498059	9.445611667	9.47046439	9.454865611	9.387887524	9.330386119	9.360638441	9.373937233	9.388882292	9.353999718	9.381156244	9.497475865	9.416719619
"1415792_at"	8.379091356	8.409818608	8.51164104	8.406189824	8.356305417	8.53766343	8.388278857	8.531443831	8.47177038	8.4001841	8.379795553	8.458374472	8.358996869	8.400692079	8.30397576	8.353010297	8.460727997	8.373989301	8.402330547	8.468472362	8.1938831	8.324021171	8.340316569	8.319038002	8.320780999	8.598316548	8.399523406	8.643347581	8.462833048	8.411536632	8.377239402	8.487113366	8.360334856	8.322334024	8.374223026	8.409871882	8.319725547	8.449548563	8.434138273	8.235215258	8.360520216	8.211164955	8.461000436	8.417512126	8.432802977	8.492423528	8.37801138	8.457198278	8.419981121	8.22385593	8.380030658	8.3307092	8.490067897	8.472976087	8.46655956	8.560678438	8.44765495	8.484847268	8.456892589	8.326072883	8.308623361	8.445948538	8.471312299	8.533978471	8.551358724	8.527983063	8.426820297	8.541688633	8.488582288	8.386567859	8.26667429
"1415793_at"	8.201306207	8.281670913	8.224563549	8.262504022	8.371999985	8.343786496	8.206384891	8.353315345	8.310105692	8.144362499	8.251332812	8.179118409	8.189010459	8.134556803	8.218377653	8.158613335	8.15346031	8.28678246	8.283399214	8.204092809	8.187724111	8.232917181	8.210654622	8.513422882	8.419063422	8.492621427	8.46506571	8.636570009	8.509346397	8.499482499	8.578178557	8.605733215	8.493770969	8.450843294	8.311726842	8.269137576	8.302132587	8.346557881	8.409298791	8.382378264	8.410811418	8.465987825	8.466740251	8.487748626	8.372633415	8.314607515	8.450273717	8.568084678	8.604291627	8.48214844	8.822026857	8.722279606	8.830520263	8.848565949	8.993451324	8.773531071	8.661640972	8.659313234	8.712675603	8.443256448	8.455466264	8.560357019	8.605714578	8.616178652	8.586030929	8.60183933	8.696690753	8.648130923	8.462491135	8.582349472	8.661938803
"1415794_a_at"	10.54292398	10.46550172	10.96502073	10.44503548	10.53813619	11.0233112	10.23703372	10.65867566	10.65970386	10.67053368	10.5700967	10.36265224	10.53522911	10.53652486	10.49863599	10.37534762	10.49980946	10.59093053	10.6548345	10.66731807	10.39876032	10.5281693	10.52047702	10.61867629	10.5969217	11.07289417	10.73515859	10.87233259	10.68437338	10.50556948	10.6191429	10.61777481	10.79104369	10.65171169	10.56206228	10.58848202	10.72755469	11.22061711	11.29146231	10.61934358	11.09429783	10.65700124	10.69114199	10.81112577	10.57123522	10.7533849	10.69008365	10.82488623	10.82786688	10.54121905	10.51067815	10.68384985	10.68464383	10.69405699	10.67409326	10.7750011	10.78351047	10.78607567	10.72110337	10.68533813	10.65583323	10.58929871	10.6560013	10.69308446	10.7504978	10.80471183	10.71755876	10.55751117	10.85355058	10.58844722	10.72639244
"1415795_at"	7.187789598	7.626362808	7.505854466	7.734323718	7.564443868	7.569923719	7.807324074	7.530483962	7.634988671	7.682842055	7.786614091	7.875035858	7.683094072	7.845598276	7.770927735	7.790415382	7.485766236	7.859497645	7.851984099	7.767525524	7.814854772	7.781581546	7.73666242	7.784893803	7.676325886	7.508141246	7.806693337	7.526086012	7.907678504	7.77369659	7.547360572	7.740045278	7.933225056	7.611932127	7.732870943	7.774113015	7.624929118	7.659547175	7.610865112	7.791861598	7.618524253	7.505174789	7.925727856	7.696872695	7.880627058	7.964061328	7.638228041	7.411562277	7.705115071	7.824977788	7.828997354	7.788228318	7.82188887	7.858343755	7.538908849	7.80913487	7.775067047	8.016718329	7.776827152	7.717307447	7.774186341	7.758426351	7.840922263	7.525446938	7.792056577	7.744569634	7.818056349	7.733632059	7.511580902	7.723117636	7.81894862
"1415796_at"	10.54871761	10.61300739	10.40861731	10.59732009	10.59117753	10.46818174	10.54833433	10.59760071	10.57489069	10.5779764	10.61477958	10.64190929	10.60840759	10.58037546	10.51326088	10.51916401	10.52909985	10.58162921	10.52097272	10.53329471	10.56751296	10.56905261	10.54916198	10.58430607	10.57114904	10.47118782	10.68643303	10.57544277	10.59796958	10.676992	10.659377	10.65072728	10.57723567	10.60232256	10.56234672	10.58691495	10.63853033	10.51687299	10.41480906	10.63484032	10.54785648	10.61422141	10.53521375	10.68671017	10.5697434	10.61275692	10.56952618	10.5312118	10.58046057	10.6222949	10.66521923	10.6330103	10.63502473	10.60992183	10.61327892	10.69407451	10.62336457	10.60545842	10.61327044	10.65190533	10.61542012	10.57077771	10.58550635	10.46578084	10.54665873	10.6445028	10.57862016	10.60603804	10.55962497	10.5930454	10.62573032
"1415797_at"	7.85927209	7.711092066	8.055362111	7.902695308	7.843231468	8.13410082	7.610406229	8.018448377	7.833083728	7.720249765	7.633210686	7.813144053	7.753819322	7.95882945	7.808068412	7.705198403	7.73558008	7.746145737	7.705701288	7.814443235	7.635322682	7.772988456	7.653822416	7.931244069	7.91522534	8.161906734	7.896699022	8.116814539	7.993813535	7.968584617	8.068736171	7.924225986	7.822542304	7.782380892	7.657627144	7.824940544	7.74278122	8.006910487	8.087282793	7.777112434	7.888973	7.726666896	7.678195815	7.830914543	7.938851314	7.813769584	7.853857788	8.000738245	7.924848437	7.703021223	7.926277067	7.835716058	7.958933446	7.841557818	7.849964154	7.752083274	7.687701253	7.817256069	7.81450591	7.747235125	7.762777562	7.832660348	7.629123112	7.877246506	7.796863977	7.728234937	7.825212831	7.793967462	7.913160466	7.699697986	7.67316054
"1415798_at"	6.787562304	6.797834345	6.408875886	6.718342483	6.663924228	6.66543371	6.389650425	6.811645519	6.70077175	6.653343545	6.397560869	6.615344509	6.545716904	6.651471457	6.442690858	6.637884793	7.024745681	6.765591977	6.579490855	6.710531348	6.33595263	6.613635357	6.470333038	6.744879686	6.821880428	6.508282966	6.809248311	7.02727226	6.754867267	6.514625589	6.728230483	6.758284141	6.507031439	6.652422955	6.569215903	6.553173765	6.417409215	6.230094031	6.297099156	6.286278104	6.192089957	6.433173284	6.649386065	6.786403766	6.567298414	6.807337745	6.726701773	6.698355814	6.835496981	6.085237007	6.738373742	6.597658503	6.779555412	6.762570047	6.970367392	6.989858437	6.687028844	6.532402424	6.919469311	6.725120213	6.675294339	6.594693443	6.678308519	6.81083744	6.847675859	6.610046594	6.606345022	6.252824839	6.672368663	6.619823535	6.411449798
"1415799_at"	9.392036058	9.445924995	9.654894475	9.374916518	9.513885468	9.712067809	9.373452336	9.533299482	9.429108505	9.434699735	9.38140583	9.30763933	9.403399818	9.469236161	9.396369941	9.366879952	9.411772333	9.502157299	9.421467888	9.485679935	9.41822639	9.436584279	9.423283901	9.130927418	9.337400073	9.496912755	9.409861686	9.466918819	9.338882542	9.167520766	9.340324761	9.296474523	9.187324599	9.197231569	9.220646628	9.098947213	9.216096348	9.393442673	9.386713838	9.173214453	9.178908487	9.315591114	9.240673281	9.378862503	9.219536233	9.175650726	9.290984023	9.426616446	9.457405662	9.388212218	9.400285453	9.446128211	9.499499532	9.499182008	9.543249459	9.533251562	9.486139595	9.427629526	9.456410838	9.462145383	9.415138342	9.370938004	9.404605555	9.477637151	9.426802511	9.488604771	9.493608187	9.456860086	9.443678448	9.367286614	9.438494716
"1415800_at"	11.32257383	11.34100109	11.43520731	11.18814186	11.2968702	11.42014244	11.13667464	11.32332987	11.32730047	11.35555768	11.205756	11.17935528	11.31955606	11.26858434	11.25534254	11.27738451	11.28771451	11.25826911	11.23361032	11.3323151	11.15159049	11.23231246	11.15488352	11.00443291	11.09496256	11.30277784	11.07392275	11.17824736	11.09645003	11.08110831	11.07348332	11.08949804	11.10565872	11.04097714	10.98211517	11.23336783	11.27617781	11.38525253	11.31008068	11.11315911	11.36059069	11.15682288	11.09013561	11.17711063	11.03096184	11.10909254	11.05754961	11.36945697	11.39750057	11.20848887	11.30882075	11.29574983	11.39135511	11.10946127	11.38646837	11.36530811	11.43284955	11.34562118	11.26487112	11.34744086	11.27524385	11.20986975	11.40927864	11.21664062	11.24403603	11.21595822	11.27353498	11.29708114	11.38500261	11.30016132	11.40310074
"1415801_at"	7.896827935	8.195753929	8.114452049	8.109568064	8.297389878	8.062543932	8.387947367	8.081847785	8.281250501	8.16539669	8.397215599	8.226307538	8.110121137	8.437292303	8.443667045	8.285336472	7.952202382	8.198232483	8.079706787	8.125230638	8.256891097	8.145996182	8.170737491	8.325563093	8.163652911	7.973248364	8.380080955	8.048547389	8.301916301	8.119410991	7.733676131	8.002810783	8.216365643	8.055657857	8.161400391	8.253406603	8.193450284	8.155789322	8.150226135	8.112061446	8.087063266	7.955148627	8.28732807	8.143555818	8.090217991	8.331185509	8.161029803	7.958361036	8.250735172	8.178671158	8.387723053	8.360898657	8.234743597	8.199879161	8.076705634	8.426396138	8.275945549	8.335118214	8.273953286	8.330730035	8.357891673	8.258129898	8.483400861	7.918728691	8.282962264	8.510606217	8.235354261	8.2130384	7.946678969	8.312005783	8.122185039
"1415802_at"	9.110414564	9.164329243	9.011879844	9.084071187	9.316497826	9.303847057	8.81154174	9.139444963	9.152385237	9.043540404	9.235636068	9.037865622	9.019875997	9.26509993	9.047884265	9.006677626	9.003765948	9.221834224	8.881606452	9.115770344	8.8515168	8.967432447	9.061536834	8.865920717	8.929984489	9.001356259	9.183319009	8.933854657	8.977391272	8.719623922	8.830050157	8.703835408	8.746622123	8.593416546	8.673042346	8.714779221	8.77978726	8.867593213	8.839447511	8.875288895	8.894836108	8.576717155	8.660047061	8.716041791	8.453145082	8.739843746	8.687834237	8.748782399	8.734806508	8.607170591	8.997781246	8.97637599	9.042625399	8.679909581	8.646646561	8.833690545	8.618426927	8.731672704	8.641216622	8.718113075	8.807027328	8.50997543	8.924972538	8.620868485	8.625329808	8.73292061	8.640031893	8.265214078	8.547251271	8.487194437	8.502678079
"1415803_at"	10.50338997	10.4135245	10.74135365	10.25066746	10.31560222	10.51103614	10.20356407	10.35556675	10.37653898	10.58087302	10.40046606	10.45125683	10.57881642	10.64015666	10.60427597	10.46193553	10.64598562	10.60817172	10.64727728	10.64980828	10.41753899	10.58110808	10.44152242	10.4129914	10.48421677	10.64812753	10.48631128	10.8201802	10.4690685	10.17081381	10.26233703	10.30739176	10.51103107	10.45482295	10.49699032	10.62339911	10.61437403	10.82902	10.87760463	10.52092835	10.65929013	10.47376388	10.58887841	10.55898884	10.59345657	10.66642665	10.53737526	10.59313024	10.5709851	10.33924126	10.19291565	10.21251579	10.32553388	10.20126908	10.20045027	10.26875732	10.61278742	10.47302673	10.49908139	10.56510253	10.51527461	10.51063946	10.58111729	10.69721744	10.72340392	10.4806229	10.57868569	10.51041801	10.66627181	10.47053849	10.44179823
"1415804_at"	9.229925216	9.313495157	8.939331951	9.086270105	9.077046136	8.75379584	9.037218232	9.082876749	9.109632019	9.297696673	9.288790509	9.337480542	9.484275464	9.405081647	9.348256626	9.413034322	9.442984831	9.348076333	9.387488765	9.333140673	9.314848679	9.36256595	9.311741714	9.123497553	9.092479746	8.744546064	9.092951965	9.156895753	9.118734176	8.862781998	8.991330215	9.113309011	9.184593152	9.122813999	9.184647947	9.304031576	9.242187717	8.877431358	8.803682154	9.242917291	8.763386192	9.112246341	9.200978748	9.087238177	9.397695468	9.277203331	9.15934021	9.259061417	9.404260971	9.204156254	9.152328372	9.133863395	9.08137698	9.021328473	9.133692941	9.155204341	9.316263798	9.317206439	9.287399508	9.497348885	9.385605868	9.484154658	9.382139252	9.4125219	9.461889681	9.336362112	9.466860455	9.210196683	9.372898664	9.30094809	9.247627857
"1415805_at"	4.764411869	4.773356288	4.8339256	4.930385738	5.029095063	4.848186335	4.940717274	4.794850614	4.7331432	4.749587435	4.661726157	4.951383821	4.882263261	4.589429665	4.684500787	4.763737819	4.865981167	4.755854653	4.872104938	4.630753652	4.951806072	4.532460978	4.749973215	4.918815615	4.720955842	4.650397203	4.460615961	4.821332787	4.861819944	4.928896539	4.831998527	4.625814975	4.774407208	4.865321743	4.750390616	4.742272425	4.827215925	4.528270205	4.769664154	4.948878987	4.472934018	4.849719963	4.715060549	4.668599705	4.461231623	4.656185612	4.739667641	4.802610069	4.776873534	4.768803241	5.058706963	4.907356633	4.848103013	4.828815473	4.699151827	5.064079691	4.519377137	4.674777569	4.645845956	4.762579805	4.851828109	4.985112846	4.939197072	4.674682141	4.97990888	4.911754507	4.906403579	4.797221133	4.837417003	4.767951273	4.700206416
"1415806_at"	8.442299783	8.409229444	8.382089127	8.139174935	8.151362981	8.343501511	8.019901672	8.236487656	8.193676699	8.34625731	8.26430078	8.365990046	8.639463103	8.451140821	8.609926239	8.266139088	8.209134321	8.342563514	8.267099459	8.37089538	8.218279646	8.362510456	8.254058549	8.513970754	8.57677198	8.595426174	8.269090032	8.262006906	8.263307057	8.355586772	8.174316513	8.210980288	8.159551528	8.329535573	8.23969371	8.54620033	8.740644458	8.814561358	8.544607763	8.488950525	8.541103394	8.567250594	8.408783199	8.43501805	8.442291399	8.37446208	8.423636971	8.264512114	8.388803836	8.452621731	8.080209349	8.199522578	8.2852234	8.22613191	8.020050764	7.895721839	8.209572339	8.270357739	8.215242578	8.538483573	8.410097962	8.491447162	8.362092115	8.296444662	8.344417256	8.263221783	8.144694463	8.297665744	8.357119038	8.338949705	8.236342262
"1415807_s_at"	8.513236633	8.674643568	8.454952442	8.650164908	8.685287884	8.513248168	8.849393657	8.716316272	8.759335735	8.682831957	8.8462792	8.925477432	8.65217358	8.814477004	8.813121282	8.654951648	8.622390967	8.666391127	8.740136201	8.86446367	8.797010711	8.851325526	8.753534561	8.487857686	8.448873943	8.118884667	8.434856271	8.255524317	8.514368226	8.553818315	8.460369277	8.555937265	8.435766117	8.510488038	8.525226132	8.385346119	8.45250661	8.295715059	8.176780439	8.492331888	8.100279009	8.449284353	8.42328188	8.330980479	8.48823574	8.59757235	8.570611234	8.558884184	8.698291599	8.620495217	8.763303539	8.705866388	8.626194793	8.813399796	8.695880819	8.724371464	8.740418836	8.816622111	8.818902479	8.764498	8.794616107	8.807850564	8.771777827	8.526020698	8.55450549	8.818947643	8.79534823	8.753348269	8.651660743	8.852536892	8.730399417
"1415808_at"	3.382431627	3.228408356	3.469486477	3.267724303	3.319839842	3.097037419	3.439573615	3.349776725	3.229623148	3.244913757	3.326764688	3.313066659	3.351598671	3.652736304	3.514445447	3.331969963	3.282195431	3.503096594	3.43469326	3.397765349	3.408072509	3.404801206	3.348378962	3.305173836	3.330578014	3.247723863	3.26136366	3.207978874	3.319430639	3.329383003	3.397272686	3.28016845	3.3441878	3.292576299	3.274283288	3.257412848	3.422020853	3.423059155	3.545051437	3.499811272	3.460672366	3.32077158	3.284575083	3.461426977	3.179700467	3.343376045	3.390736938	3.514535828	3.347306472	3.451302307	3.358211541	3.267019064	3.141338598	3.250729761	3.296495825	3.368576197	3.298005452	3.546485159	3.279442234	3.259503626	3.404407938	3.303190657	3.48914686	3.354738877	3.286695679	3.439406181	3.251707497	3.407756818	3.349953931	3.556677756	3.538343246
"1415809_at"	3.455772231	3.526239441	3.490832423	3.637575296	3.648721481	3.347704679	3.440156216	3.268420191	3.495647143	3.338821791	3.390727572	3.648396234	3.283230481	3.326373575	3.359846931	3.485684166	3.401909213	3.415615654	3.370454039	3.40045197	3.582267239	3.588395842	3.426418469	3.196368864	3.614655967	3.524450348	3.497713974	3.35671675	3.525834167	3.396543902	3.506536574	3.219419656	3.567239536	3.489487918	3.583564717	3.501619254	3.428280563	3.479213491	3.447851473	3.49155903	3.523754192	3.638568754	3.482603196	3.426418469	3.637801211	3.41758066	3.272500282	3.582471516	3.537056509	3.531844493	3.495863439	3.506683215	3.421334043	3.437499087	3.453719224	3.402924199	3.55847615	3.323144946	3.555485408	3.533077949	3.580421967	3.564228896	3.631654924	3.657699686	3.456245813	3.503328112	3.486088796	3.600078497	3.258247281	3.629104913	3.585948651
"1415810_at"	3.834460989	3.812322234	3.609804876	3.621781166	3.726605973	3.654481529	3.673081893	3.953167059	3.835031576	3.792242339	3.881860919	3.711297424	3.797525476	3.629022328	3.911704398	3.706819848	3.62262116	3.856657229	4.041465236	3.835950441	3.91487649	3.8219044	3.746625961	3.694442851	4.015798257	3.931967841	3.637340516	3.774776632	3.833416772	3.825751104	3.892162318	3.920802436	3.843066882	4.060871949	3.890300137	3.842529676	3.702112047	3.841597424	3.763031018	3.686685362	4.011126713	3.735783621	3.828918031	3.801784394	4.103392439	3.71998541	3.935471237	3.971602952	3.904477361	4.055854295	3.775140682	3.8215704	4.004184413	3.814417627	3.854030722	3.903995034	3.842076284	3.875389174	3.789859323	3.798640125	3.859949287	3.854462788	4.065403302	3.885715046	3.885715046	3.833369245	3.800401589	3.617694151	3.809871211	3.833987359	3.884627043
"1415811_at"	3.878794089	3.914272528	3.892672344	3.911530328	3.666302316	3.864528242	3.842956833	3.733757669	3.798952824	3.655802087	3.641365169	3.716102784	3.716879629	3.641178526	3.973016831	3.963609368	3.718230816	3.772399667	3.724381727	3.938776142	3.727727964	4.042741954	3.913920631	3.913820524	3.611175016	3.88931071	3.753327051	4.001160472	3.972265562	3.808473573	3.900114824	3.700386668	3.97025807	3.804143379	3.853355926	3.701204415	3.608928893	3.928636083	3.938707023	3.953735869	3.856365973	3.841686247	3.884399746	3.916178617	3.837193108	3.748964633	3.863915976	4.026926758	3.819272664	3.964535734	3.793935836	3.943295706	4.024015156	4.042838875	3.687130329	3.973631253	3.653581103	4.032333777	3.700546107	3.925359952	3.853463872	3.963326018	3.927295202	3.849081542	4.05041978	3.826638561	3.854637738	3.84303506	3.748089646	3.757390361	3.93817838
"1415812_at"	8.83235238	8.938514988	9.334203532	8.990599693	8.980003422	9.287469851	9.012011666	9.273586228	9.186238277	9.101375685	9.017589011	8.976134987	8.850767555	9.043533701	8.907793244	8.835251588	8.951050413	9.036381063	9.034715559	9.01858161	8.945664578	8.891384928	8.966522589	9.022116366	9.032082467	9.228843556	9.134272921	9.233868217	9.109411196	8.862920928	8.944886443	8.989035904	9.01910524	8.899268451	8.853647389	8.837474973	8.917887357	9.274740948	9.083279559	8.805345304	8.962646889	8.862554342	9.03710793	9.104475748	8.958553391	9.078069869	9.061275017	9.068640496	8.939583267	8.786209305	9.04196432	8.96851494	9.014216966	9.011844116	8.954090808	9.140427087	8.956826986	9.005511079	8.955135528	8.785299967	8.837972565	8.839025826	8.940271216	8.984434181	8.992338368	9.079757621	9.004472061	8.872406745	8.863696038	8.733548145	8.645852321
"1415813_at"	9.304161847	9.318190354	9.537299741	9.20225929	9.153391434	9.519105614	9.187929823	9.414742156	9.283764907	9.326748894	9.364041116	9.306498964	9.365090169	9.306285722	9.281621737	9.281516498	9.347626315	9.341745148	9.366012346	9.36545317	9.21149779	9.401031117	9.265018468	9.24732127	9.306803352	9.589714489	9.321020287	9.313400678	9.412868997	9.246666697	9.26055371	9.254889706	9.316428389	9.334544274	9.33370908	9.468722151	9.397878153	9.61916119	9.589946409	9.308883448	9.685946687	9.243466992	9.363634254	9.345378683	9.305564578	9.479827776	9.390986666	9.266952778	9.288131587	9.112371975	9.109800272	9.096393115	9.226872455	9.183897864	9.227070349	9.273275209	9.389592474	9.363918916	9.312055566	9.302779664	9.182085407	9.309054176	9.261939427	9.229974919	9.299896123	9.323088335	9.3328582	9.336103977	9.3647741	9.216905385	9.211277402
"1415814_at"	11.95631446	12.03545119	11.91788069	12.0330726	11.99237435	11.97105761	12.11439453	12.08029868	12.02977294	12.06701762	12.03852817	12.02735763	12.1611659	12.07971902	12.10216297	12.06142769	12.05152613	12.07092942	12.02915643	12.02676618	12.02280335	12.06945354	12.00695586	12.01610632	11.97631814	11.9267821	12.03759961	12.02076024	12.05219307	11.95411514	12.04198278	12.03106187	12.00380044	11.97727072	11.95180139	12.02791589	11.98140283	11.90594659	11.89518106	11.96972936	11.90233865	11.97287872	11.97609756	12.0679612	11.97490395	12.0441888	11.98250466	11.98999868	12.11516926	11.88764056	12.10599686	12.0987332	12.05607634	12.16838847	12.09137787	12.1264775	12.08734996	12.05647178	12.10018036	12.09591335	12.07271059	12.04388337	12.06553913	12.00050536	12.12277624	12.03121507	12.06171413	12.10902061	12.02495506	12.07935892	12.04543272
"1415815_at"	4.00427718	4.091907819	3.986948401	3.818125494	3.940936063	3.950120067	3.935564854	3.975358029	3.849430718	3.914141167	3.802173985	4.175054575	4.019454618	3.905965988	3.986676808	3.917100712	4.02475149	4.109975007	3.964873958	4.044480578	4.082728803	4.03055354	3.990601129	3.937573649	3.631140888	3.903662975	3.70118418	3.766959395	3.80246403	3.80732499	3.778182444	3.869749369	3.839331508	3.884353941	3.861708	3.940584199	3.709518014	3.8774366	3.834356656	3.960276684	3.923923478	3.915202361	3.91169766	3.742905919	4.078101434	3.710027894	3.781689809	4.039876571	3.903825009	4.150075057	3.940410615	4.036021664	3.926170488	3.909692183	3.784750005	4.055210681	3.992459727	3.995088789	3.813988341	3.93660076	3.794654563	4.077268581	4.220708841	3.931499328	3.953327499	3.78234158	3.844295497	4.020134535	3.871512457	4.115211688	3.945835799
"1415816_at"	10.53334849	10.51494736	10.45571324	10.44934985	10.49133196	10.41743364	10.44515915	10.42836738	10.39455362	10.51730809	10.57441245	10.67755982	10.6890015	10.6004348	10.65575541	10.54574715	10.63708204	10.58198674	10.6804636	10.56795841	10.66449329	10.73122541	10.68173177	10.61125275	10.60993383	10.4876931	10.51975915	10.49197377	10.46674654	10.5027214	10.48197367	10.52036705	10.61624281	10.60216273	10.57687429	10.65599174	10.58516552	10.53961905	10.56583335	10.64599795	10.48968856	10.54606856	10.59478766	10.67732358	10.64633288	10.67007681	10.57220789	10.50221388	10.49036272	10.50229916	10.49457579	10.49302235	10.39043349	10.50098652	10.37291308	10.40406638	10.48733258	10.5114648	10.52924033	10.61389265	10.59955586	10.63395597	10.62845824	10.55578694	10.6384966	10.60842901	10.59135058	10.45404632	10.59620352	10.67274638	10.63161751
"1415817_s_at"	10.09527624	10.13807323	9.989987363	10.00911839	10.06188967	10.02603663	9.989827979	10.09519068	10.08923805	10.17003694	10.23286891	10.24512521	10.29514903	10.23460415	10.17451776	10.17098753	10.17631197	10.10115793	10.20862073	10.21349763	10.14264665	10.25401873	10.32225424	10.10120868	10.10405167	10.14045559	10.14556842	10.09903574	10.1261476	10.13838622	10.06335757	10.1072677	10.11923317	10.07641546	10.10127759	10.22825717	10.24427856	10.16664295	10.21237633	10.11917693	10.14703107	10.15663914	10.07279656	10.13680035	10.27040198	10.24809657	10.15614818	10.05211891	10.13405188	10.08556374	10.07335008	10.06932623	10.05081791	10.0421525	9.987448129	9.93664561	10.12702465	10.08949307	10.09909357	10.2304752	10.20917112	10.26719058	10.12854231	10.18002578	10.16682448	10.17035802	10.13964007	10.11293152	10.29062494	10.19547863	10.19899416
"1415818_at"	8.416054426	8.438182924	8.464634358	8.461586003	8.296389218	8.270704473	8.401727601	8.457683762	8.373470078	8.36356841	8.441903938	8.484235016	8.430416466	8.519153464	8.39381322	8.450491633	8.661740302	8.352080328	8.483783578	8.373496272	8.371541316	8.381853503	8.486677012	8.33133793	8.411923861	8.302451605	8.377299489	8.488848143	8.431228095	8.21346386	8.4295004	8.386589021	8.290484349	8.343891143	8.436654641	8.417305077	8.365835648	8.197653452	8.22022963	8.28905114	8.251922168	8.430113923	8.454714156	8.311254818	8.388565795	8.41311338	8.455356344	8.300999045	8.221432365	8.257865258	8.283818354	8.295584281	8.297708298	8.26883437	8.249101853	8.365685167	8.28433803	8.149429473	8.20623432	8.34536328	8.255027492	8.423329152	8.384548986	8.313288422	8.433098763	8.361554954	8.359896253	8.191294762	8.323296415	8.203138972	8.190919308
"1415819_a_at"	11.4771481	11.5051846	11.35349746	11.56631376	11.53546288	11.32435856	11.551615	11.56302762	11.50457567	11.43912391	11.50304275	11.58763062	11.51227841	11.50852462	11.55493543	11.48392815	11.49428308	11.5094641	11.49188592	11.42615887	11.54386527	11.51926092	11.48791468	11.57750474	11.53618892	11.38886129	11.59701841	11.56159043	11.63694728	11.63336833	11.59020621	11.67699375	11.56058196	11.54624256	11.57064586	11.5368786	11.52300111	11.36674487	11.44048334	11.55601994	11.34678598	11.58763062	11.55730857	11.49668203	11.58931985	11.63838543	11.59510751	11.54767772	11.53720648	11.57065398	11.62204823	11.58887557	11.53483936	11.53965008	11.51860546	11.65238224	11.53669778	11.52089267	11.5004484	11.55745788	11.51634564	11.51020899	11.50240392	11.48964314	11.55245188	11.5730449	11.52596418	11.49827987	11.48161331	11.60084594	11.55220512
"1415820_x_at"	9.204417627	9.204338242	9.200322621	9.241389643	9.118830354	9.245123396	9.160573048	9.245802186	9.244892422	9.253195054	9.249827165	9.183323669	9.165685204	9.252915123	9.161492178	9.203235224	9.280154623	9.198463094	9.212152041	9.285779652	9.179198477	9.186662322	9.345521255	9.197412039	9.248271397	9.272291081	9.232836099	9.398289663	9.112846064	9.236690178	9.331012323	9.217235925	9.223291685	9.27693453	9.259900925	9.248935355	9.27684416	9.262564698	9.257117095	9.150412504	9.198031804	9.321307587	9.215979622	9.262010915	9.256845413	9.11704549	9.295380677	9.279999624	9.303500789	9.140627383	9.205145154	9.275265636	9.173243972	9.222647136	9.306002599	9.171264788	9.272630305	9.203108551	9.29478751	9.220808412	9.263202737	9.1593644	9.223352777	9.345594109	9.191576317	9.223084484	9.180084568	9.229958718	9.282346422	9.246293135	9.327748806
"1415821_at"	12.04127772	12.06413794	12.19541872	11.99824215	12.02888625	12.10151419	11.96683192	12.10002694	12.09504786	12.09842252	11.88837687	11.98825578	12.05795122	11.99938146	11.95660844	11.93806827	12.08967138	12.08313497	12.09185915	12.13650683	11.98488043	12.06243285	12.04821295	11.98131729	12.04553422	12.1870508	12.04411309	12.27218779	12.02244048	11.99190802	12.03078541	12.05584685	12.00991848	11.9786046	11.99031266	12.04791532	12.12322646	12.14706169	12.16423577	11.96367672	12.04030117	12.01196781	11.97041662	12.09140525	12.03935304	12.05474624	12.04528417	12.07668071	12.11547941	11.8614498	11.88821991	11.96574303	12.02300336	11.93621841	12.02244048	11.98977781	12.13806124	11.96324772	12.06984239	12.00761289	11.92375412	11.91109661	11.93922851	12.00535916	11.99093813	12.02674647	11.97781374	11.98449479	12.0400758	11.96871806	12.10491621
"1415822_at"	12.68234901	12.70265762	12.80771391	12.65000188	12.73722254	12.83589808	12.56057782	12.77117187	12.73960424	12.74364809	12.61882247	12.55639512	12.71689219	12.68057937	12.68157202	12.62896448	12.68585901	12.73871114	12.66323513	12.75825692	12.55395297	12.66934176	12.56011462	12.76546579	12.78864709	12.96202113	12.82708093	12.93418719	12.90025212	12.75002687	12.81022185	12.78073101	12.76063421	12.72394226	12.74071808	12.74264112	12.83213966	12.85084664	12.79722585	12.73120349	12.81070638	12.76337264	12.77038277	12.8497745	12.71220884	12.80972344	12.78475558	12.71160186	12.82605774	12.60670537	12.66327079	12.69567744	12.764081	12.60256818	12.77662921	12.73897211	12.85895707	12.71005257	12.74305647	12.73178788	12.67489448	12.58021344	12.74584529	12.68538975	12.65860786	12.6525233	12.70019011	12.62033211	12.74848365	12.6469653	12.66584982
"1415823_at"	11.22834385	11.21617273	11.28809676	11.13115803	11.23668901	11.36090021	11.19510155	11.31901088	11.29216671	11.28007347	11.14738659	11.21792681	11.27730857	11.26721766	11.2210366	11.21430156	11.27013408	11.26768109	11.20460324	11.19863633	11.08559602	11.20775993	11.16742495	11.38336209	11.31398078	11.51135072	11.4830986	11.51034383	11.53906472	11.28865934	11.38989596	11.39078312	11.36451283	11.27594506	11.22599528	11.32781528	11.38235362	11.38506425	11.42485593	11.16078566	11.35190112	11.27507311	11.29903654	11.24208663	11.20635213	11.43609055	11.3605865	11.37546513	11.33784146	11.10456807	11.27480226	11.26659515	11.33094485	11.15177968	11.30853714	11.38581325	11.31914047	11.21338397	11.28213829	11.26268463	11.23867238	11.10150552	11.24232214	11.19207566	11.2564229	11.27288253	11.28937016	11.09092518	11.28117933	11.21728168	11.1667684
"1415824_at"	9.455566538	9.867383676	9.687264907	9.755445952	10.04442226	9.594990335	9.918701739	9.784401853	9.950376442	9.908118001	9.873232454	9.877235729	9.872513199	9.995532485	9.93075375	9.906037289	9.650198976	9.924067952	9.760161501	9.862427846	9.77863671	9.866357394	9.803528582	10.14709818	10.01252581	9.898168053	10.25325306	10.11876853	10.22780588	10.08944113	9.753114833	10.01048362	10.0677652	9.901748665	9.973008412	10.02618597	10.15639224	9.806475976	9.678355994	9.874987237	9.571924577	9.895811318	10.01752323	9.993064034	10.00243997	10.17637119	10.01853898	9.87770801	10.18644996	10.06836735	10.28760556	10.14015564	10.22286748	10.0771024	10.018718	10.22707664	10.14073954	10.1247933	10.03233572	10.09148713	10.20529576	9.990600766	10.17572896	9.9726173	10.14313929	10.08332056	10.04339811	9.902761523	9.811792095	10.0714891	9.992849171
"1415825_s_at"	8.543052743	8.477791182	8.616159364	8.391187392	8.509187219	8.637966155	8.435115224	8.619789205	8.583023978	8.580939394	8.467135726	8.542625416	8.509342711	8.519756727	8.520171592	8.446765044	8.722285228	8.473120006	8.599502383	8.638643015	8.406263529	8.518458411	8.575572578	8.47567001	8.504709632	8.722411049	8.527922726	8.750945075	8.585729447	8.3334058	8.607591456	8.469073251	8.604601759	8.488812876	8.428321954	8.555043166	8.624951739	8.723681599	8.738430339	8.426348384	8.687772172	8.531032996	8.464571063	8.555733402	8.48760037	8.63519805	8.633361469	8.631312414	8.532706749	8.251442018	8.530234366	8.396027526	8.546801473	8.456322228	8.647170131	8.65224334	8.699351152	8.585075093	8.554173756	8.561733432	8.451365584	8.54927319	8.583430551	8.579604227	8.495778652	8.608139929	8.532131438	8.559489429	8.682631844	8.488744683	8.604976358
"1415826_at"	9.912457364	9.854301889	9.405751464	10.09362976	9.839319924	9.453593394	10.0703149	9.985273844	10.00268901	9.985792704	9.942625172	10.034262	9.938276704	10.04039572	9.809299985	9.951572742	9.947405083	9.838375561	9.90246822	9.896725338	9.913408262	9.896920757	10.03959013	9.995078813	10.04810584	9.718234027	10.06578174	10.12297323	10.19500364	10.07355268	10.16379249	10.11751285	9.928510334	9.991460845	10.08641876	10.10512522	10.07707152	9.697765745	9.642670565	9.96195962	9.722530316	9.981091984	9.863602213	9.924409138	10.08478887	10.06967878	9.985035271	9.94215982	10.05420463	9.850917714	9.903598546	9.889513169	9.736313908	9.940171713	9.922239922	9.946916101	9.894400455	9.948071035	10.01629445	9.800864178	9.904100103	9.82733759	9.699509267	9.780557004	9.876403173	9.964739329	9.856278607	9.751208021	9.96803045	9.894320919	9.740191574
"1415827_a_at"	9.261197457	9.244015981	9.356506872	9.26985511	9.249018699	9.311345591	9.259024731	9.286317334	9.259659443	9.430097849	9.324959451	9.416288355	9.30330195	9.356862619	9.298648501	9.412190405	9.290691193	9.293498372	9.37867353	9.412698406	9.384966279	9.364348209	9.448164709	9.251951418	9.245832473	9.248095769	9.208513212	9.19689528	9.291960621	9.264681018	9.207564136	9.262513472	9.240643376	9.365994705	9.335155183	9.348819396	9.323235944	9.306177327	9.330815041	9.235980024	9.286354616	9.287100256	9.381766313	9.354091106	9.30721319	9.315121713	9.312115567	9.284046229	9.358246869	9.341715199	9.35647417	9.302366766	9.227363747	9.256817067	9.317105557	9.273289263	9.419643182	9.308382171	9.348530496	9.357076519	9.352333474	9.400609678	9.367957417	9.332347287	9.296594875	9.360037308	9.421540794	9.443676561	9.337015103	9.348949684	9.404356178
"1415828_a_at"	8.317039721	8.498263757	8.502732085	8.458771275	8.522688092	8.485905909	8.613555539	8.467403791	8.52554032	8.593005881	8.765678323	8.780815329	8.695002522	8.620349239	8.71412753	8.545335675	8.458261831	8.580762837	8.64622353	8.666739358	8.818702801	8.742107095	8.714650858	8.598900034	8.422499085	8.441757292	8.569970447	8.362735449	8.526385416	8.510712038	8.413991727	8.436499823	8.607423821	8.626878251	8.635526141	8.649106969	8.624280464	8.517652373	8.539277517	8.587062762	8.610994148	8.552884893	8.534267578	8.653882105	8.617565733	8.674888685	8.595285887	8.456346071	8.65677121	8.673576792	8.590575228	8.585006337	8.437719468	8.533771968	8.46938381	8.581732436	8.511796835	8.68580249	8.72756294	8.593822376	8.648084765	8.716983075	8.577343201	8.346531559	8.570328159	8.720103546	8.642553419	8.614722968	8.553176045	8.754734301	8.657229061
"1415829_at"	7.393528444	7.519131066	7.507778002	7.321843646	7.476822539	7.523258547	7.384677234	7.66076685	7.575945738	7.576874295	7.589205447	7.392551479	7.464027864	7.516098534	7.452319472	7.279650539	7.522735993	7.605812887	7.577586464	7.635862774	7.480774235	7.586649268	7.420689235	7.512608223	7.522735993	7.700464513	7.519671649	7.741690206	7.520420011	7.468350115	7.652189909	7.47183776	7.776818096	7.584619502	7.344732512	7.233311386	7.548016198	7.570623344	7.515168007	7.511201964	7.655498052	7.460445572	7.675746932	7.572046689	7.500463883	7.642500243	7.59842185	7.477043003	7.439188595	7.477946421	7.531556478	7.552363907	7.577578683	7.509510501	7.613094167	7.652888361	7.656863979	7.685705031	7.698803245	7.399388995	7.46888668	7.356305699	7.454496385	7.467994448	7.522213438	7.56733614	7.520043794	7.528501406	7.474633214	7.340079205	7.548790695
"1415830_at"	7.997487757	7.959326964	7.707305038	8.046770164	7.982811775	7.892016774	7.959114716	8.155725545	8.048994099	7.909346077	8.055753489	7.862126862	8.054487707	8.116736409	7.879913095	7.962106966	7.890176401	7.899144342	7.84344008	7.952154008	7.88754777	8.206459036	7.97716478	8.029036081	7.860287957	7.9010778	7.995706356	7.859403965	8.124305451	8.085454241	8.079007268	8.052851877	7.934136063	7.873643209	7.936182795	7.922937266	7.863102231	7.889644134	7.739969783	7.924544552	7.910714606	7.933136308	7.929225219	7.876554103	8.002701389	8.132139338	7.906655713	8.007600038	7.933385909	7.971578342	7.94869178	7.977473588	7.953174034	7.817281408	8.053913706	8.017612236	7.823934052	7.916910816	8.004564732	8.0927334	7.906653294	7.800014855	7.821724315	7.853280602	7.96827884	7.931812047	7.939069641	7.745248145	7.972739146	7.700515122	7.772857909
"1415831_at"	10.6558074	10.65724796	10.36608147	10.71594336	10.7039869	10.30818656	10.80718162	10.69202529	10.80952129	10.78570008	10.77083798	10.67878102	10.66535338	10.77847015	10.67483846	10.7465765	10.76292662	10.76391428	10.81435974	10.76332651	10.70956181	10.71683996	10.73172571	10.62341712	10.67652292	10.32720426	10.75060676	10.74846856	10.77713576	10.64700843	10.6719839	10.71065621	10.68480844	10.68564231	10.64804048	10.66662379	10.66777505	10.37771983	10.18556898	10.58802285	10.31794962	10.60757799	10.61604955	10.71605823	10.69734807	10.79066187	10.74319879	10.69217554	10.81237249	10.54216221	10.68644666	10.77649646	10.71100292	10.70735114	10.80966883	10.75595955	10.7493463	10.70175868	10.77629251	10.6342386	10.65072063	10.62415473	10.68448609	10.66947496	10.73670126	10.78620135	10.7635303	10.68607491	10.73949727	10.65933584	10.61474864
"1415832_at"	3.354206212	3.468640884	3.559143314	3.399824054	3.674321174	3.663381826	3.53507478	3.743885514	3.591795868	3.589425159	3.469160366	3.575454254	3.659004554	3.669888722	3.78769856	3.675522591	3.683695268	3.76208726	3.441668231	3.70630927	3.583021505	3.697516293	3.621314006	3.755225571	3.601897438	3.351358627	3.502007733	3.681983371	3.672993044	3.529272276	3.595209203	3.589078257	3.647271251	3.600237534	3.494720951	3.828661824	3.619600225	3.655111335	3.706812788	3.383869472	3.627990436	3.812168349	3.466517763	3.857303113	3.764714101	3.720990006	3.501057936	3.483315433	3.645499096	3.661798602	3.940674399	3.714554149	3.717869796	3.588901195	3.529613965	3.473692485	3.613862315	3.610426238	3.649441335	3.705045687	3.787356051	3.551650068	3.640727538	3.657809426	3.564798038	3.554743992	3.562275616	3.454420972	3.431527758	3.616060662	3.490431699
"1415833_x_at"	13.5418924	13.55494089	13.60493058	13.58957614	13.60501069	13.66495285	13.65403024	13.56559561	13.53981605	13.57193395	13.53981605	13.60567786	13.54885733	13.64958494	13.65125952	13.60557204	13.63548797	13.55454641	13.57903097	13.56313547	13.54209291	13.53765639	13.60145233	13.53837872	13.56926464	13.55758737	13.46382726	13.53366687	13.4804492	13.49769407	13.48427154	13.50952522	13.51782799	13.55758737	13.51664915	13.54710519	13.44082899	13.52317086	13.53657509	13.48616384	13.50356391	13.47058515	13.52674267	13.55177495	13.50971423	13.50476348	13.48520677	13.51528274	13.46055739	13.49268191	13.57923912	13.57056887	13.59528626	13.60218754	13.57239502	13.53084573	13.49395098	13.55726996	13.55936951	13.52494745	13.55742137	13.56313547	13.5733604	13.58957614	13.63162229	13.50013687	13.57392234	13.49959899	13.56736347	13.55454641	13.50997868
"1415834_at"	8.560387099	8.419192961	8.557525566	7.869185171	7.901718438	8.018465706	7.930499711	8.082603	8.01320136	8.598143429	8.610026256	8.665122183	8.732387678	8.903781326	8.745489503	8.701351025	8.613698341	8.582494261	8.678109661	8.824127039	8.682160461	8.724315189	8.753933358	8.227551177	8.139517547	8.235304775	7.892036116	7.832445361	8.001723435	7.750784192	7.84961328	7.724230536	8.083866023	8.16352658	8.025168475	8.414927504	8.413367752	8.311939026	8.403078562	8.213763282	8.252730775	8.229542986	8.16955587	8.225623444	8.398647685	8.424481382	8.319796414	7.963356267	8.387496394	7.842766041	7.739968434	7.529444241	7.445291375	7.482415431	7.569578059	7.611297986	8.247927938	8.283180708	8.248839377	8.430589027	8.288874957	8.3542846	8.140443283	8.309231542	8.238046547	8.461347469	8.40059778	8.115342915	8.508148873	8.323332272	8.334101045
"1415835_at"	3.544042503	3.335773625	3.328161754	3.630345264	3.251153804	3.433509114	3.251535821	3.364573667	3.352718486	3.25773468	3.348106905	3.292343184	3.244084664	3.406650065	3.103798174	3.338674829	3.36223904	3.259353921	3.556969065	3.305263859	3.509961384	3.298378046	3.2220792	3.325559879	3.319361021	3.251622112	3.52224177	3.277483534	3.177081028	3.412898421	3.385213158	3.49919095	3.224197911	3.50905525	3.377221051	3.524144745	3.245185738	3.318474841	3.37578712	3.318474841	3.338422161	3.337469326	3.409532136	3.306036732	3.436425799	3.147261836	3.573572069	3.39647669	3.373438437	3.385091448	3.220091385	3.28947247	3.334245336	3.407646757	3.470905053	3.126972493	3.565309342	3.287075718	3.220477768	3.375258913	3.490703744	3.414911378	3.393060406	3.35741134	3.426445336	3.359041645	3.325575754	3.512614787	3.400804182	3.420985514	3.505941164
"1415836_at"	6.211432561	6.101098507	5.655335745	6.236530016	6.147319515	5.709749231	5.889221221	5.550955908	6.026258005	5.815818748	6.468745302	5.633663047	6.346112932	6.203190869	6.080958913	6.289307257	5.979307197	6.03033793	6.069936411	5.896695415	6.246054649	6.365503561	6.207854334	6.440918334	5.983120623	5.870866336	5.980464302	5.732378619	5.954296446	6.245792615	6.262005371	6.52291645	6.207607673	6.282971392	6.379390047	6.3069577	5.995087975	5.495414593	5.507156897	6.650328983	6.074730716	6.429911076	6.121377204	5.912595165	6.357884183	6.139021063	6.183989798	5.993958279	6.107742908	5.953756316	6.260527308	6.112631953	5.952348272	6.320545335	6.177663545	5.945197731	5.915287782	5.928219748	5.837086629	6.407933475	6.098586121	6.524211956	6.129180854	5.860709246	6.133779172	5.99307031	5.906835562	6.13139599	6.016228916	6.179230535	6.212071964
"1415837_at"	3.493109618	3.642018981	3.48693618	3.685239056	3.668833715	3.51858924	3.52773987	3.541170813	3.540390462	3.482034796	3.531406585	3.634392095	3.337353018	3.531850892	3.232430473	3.64258321	3.71660717	3.456433623	3.581966102	3.39599482	3.463042286	3.695954567	3.552536574	3.607429825	3.441938023	3.484180754	3.453733629	3.36544646	3.433696389	3.742075148	3.426254142	3.546851837	3.697492546	3.381868254	3.508068739	3.54242988	3.426931837	3.498703026	3.394807534	3.458809681	3.535375914	3.499815619	3.545608354	3.574201508	3.627699587	3.351700867	3.583870357	3.327115349	3.431022458	3.624823578	3.446768592	3.217547282	3.514535828	3.553387116	3.601021464	3.683275626	3.466904674	3.248392844	3.368938793	3.46103333	3.457219338	3.493697301	3.523937196	3.640471016	3.354053518	3.458176563	3.377806589	3.531443709	3.510121867	3.648589246	3.658334745
"1415838_at"	12.25528282	12.36397981	12.15405084	12.31103352	12.29371843	12.11953876	12.3112482	12.42255629	12.39732945	12.39877074	12.31219759	12.30775001	12.41423194	12.32050161	12.30062411	12.37039955	12.3264654	12.35237523	12.35959925	12.40071725	12.29036064	12.36259036	12.30131135	12.28458816	12.27575571	12.16527498	12.3762128	12.3784733	12.45048893	12.2977394	12.36050205	12.38230747	12.27333161	12.24720545	12.28289419	12.29221121	12.36069883	12.15932149	12.15674286	12.25347606	12.09773308	12.30566768	12.30372922	12.35272565	12.26177144	12.36938859	12.35724603	12.22384593	12.46834852	12.18505796	12.27820557	12.31346213	12.24983717	12.2193723	12.3100464	12.37589804	12.41886442	12.33938814	12.34134224	12.34096451	12.25397844	12.31096987	12.22452279	12.13985673	12.22983733	12.25496564	12.33463587	12.3047742	12.32894262	12.27458161	12.32354664
"1415839_a_at"	10.76977399	10.76702234	10.83762404	10.76639643	10.7873426	10.85671357	10.57701046	10.83520394	10.84266055	10.78705081	10.72192987	10.82832627	10.72432039	10.70790271	10.69842054	10.75261443	10.81963852	10.69779353	10.67810219	10.78894979	10.73066515	10.77758203	10.84779332	10.66615095	10.7411728	10.84621417	10.71175161	10.78199534	10.68140494	10.84778121	10.88732774	10.781031	10.7258788	10.72758884	10.66669502	10.69394802	10.8091143	10.81383544	10.74522347	10.70866787	10.87900639	10.84002537	10.66064511	10.7843333	10.72085649	10.69579752	10.74877044	10.75493616	10.84973431	10.71164828	10.81637374	10.84999039	10.82769246	10.74535329	10.9372992	10.84554117	10.88224487	10.76075087	10.86036981	10.8571247	10.82934155	10.76832421	10.6252622	10.69866553	10.74459236	10.78895642	10.7109626	10.58268812	10.82448784	10.87622369	10.9610979
"1415840_at"	9.808169465	9.799136973	10.28797673	9.81665326	9.807018868	10.10940091	9.720018147	9.891852219	9.834745398	9.89810767	9.864329544	9.827086963	9.957080421	9.97215776	9.883410649	9.933474197	9.945798122	9.852767226	9.878512366	9.977682101	9.813770975	9.839276212	9.858974952	9.683517017	9.668816271	10.01444972	9.80360418	9.796041456	9.759341261	9.611535682	9.698822465	9.598303977	9.610536456	9.660344956	9.623578227	9.848818875	9.76232422	9.939804836	10.0321793	9.748497753	9.989729537	9.786387433	9.686069365	9.475407698	9.66568064	9.869037297	9.68806316	9.945330756	10.03808565	9.814526758	9.835897714	9.809188851	11.05697349	9.734555234	9.741264494	9.843145418	9.879081924	9.932128457	9.872530804	9.911805539	9.951556627	10.01480089	9.97214213	9.997639593	9.915897224	10.03555205	9.97947836	9.923339832	10.03404938	9.80093261	9.81162414
"1415841_at"	9.889967902	9.866328051	9.78063397	9.82718739	9.781478769	9.86263541	9.709333619	9.883449822	9.847801785	9.819469282	9.827353412	9.85471337	9.854224399	9.860815642	9.785241267	9.767555528	9.873754848	9.759536844	9.709052315	9.845336088	9.796442349	9.823774277	9.794309597	9.689031643	9.68944719	9.772515001	9.760823432	9.775260552	9.819784196	9.75181666	9.769727764	9.703197899	9.698512663	9.702265915	9.710512942	9.709205507	9.753647725	9.809917209	9.691336185	9.741906157	9.696756447	9.770211665	9.655059395	9.740636941	9.652474954	9.704459622	9.773392589	9.779074262	9.923235571	9.687582539	9.757281301	9.791221237	9.704102069	9.699188499	9.871583029	9.798242862	9.911130537	9.836243599	9.819642583	9.793950479	9.788021073	9.743632568	9.747194299	9.723123588	9.69300775	9.767849939	9.779568697	9.650579269	9.814607041	9.697581453	9.806762586
"1415842_at"	7.101438523	7.224891784	7.121812587	7.248817596	7.446916859	7.253099703	7.340083602	7.257933032	7.26256023	7.340274908	7.258393119	7.13429778	7.381110903	7.459421033	7.300327641	7.340274908	7.30518244	7.382916473	7.324395691	7.374629578	7.12738076	7.279027682	7.299878467	7.330348726	7.331938348	7.289431139	7.423366075	7.412658953	7.604844707	7.399877287	7.471535944	7.614086728	7.589459114	7.451593213	7.453840071	7.345582145	7.37512347	7.315394836	7.448449181	7.317823214	7.151915652	7.358582318	7.374947731	7.425015397	7.429885213	7.548609786	7.347869858	7.339422802	7.18668336	7.339771046	7.4397336	7.383511012	7.346249058	7.37407259	7.387761285	7.578855819	7.431149723	7.328234397	7.298826475	7.338955262	7.286174777	7.288100898	7.356966334	7.196537901	7.456632292	7.29436042	7.346086007	7.405723112	7.322483504	7.398615461	7.438746061
"1415843_at"	6.515143079	6.867530195	6.275271906	6.773013743	6.911473218	6.227249758	7.216327702	6.963584999	6.994363629	6.906407172	6.855206033	7.053634647	6.97446757	7.032603439	7.066304264	6.881688178	6.806838193	6.847016794	6.786965896	6.970568607	6.750942487	7.078067451	7.064727315	6.844781271	6.811018184	6.257413955	7.019691887	6.757510602	7.13522	6.804827935	6.93163784	6.997952501	6.909353523	6.917072211	7.004226357	6.956361483	6.871169815	6.273146046	6.239451125	6.967627937	6.287151389	6.888149027	7.001172431	7.09911946	6.711487967	6.862545344	6.915954361	6.615390392	6.851677506	6.759306308	6.938084368	7.09202717	6.795380439	7.081769814	6.9253638	7.101551556	7.011146183	6.977197857	6.900980497	6.950304103	6.936947023	7.055249966	7.14862094	6.629497578	6.961494967	6.848531117	6.97700695	6.723248248	6.68422368	6.885354811	6.891574012
"1415844_at"	8.998164066	8.633266573	8.713531956	8.795059048	8.563710564	8.657182482	8.466419641	8.512690172	8.622906935	8.895524051	8.693650756	8.730886771	8.334314269	8.74364529	8.348663916	8.719151334	8.538853518	8.552929886	8.4858762	8.785186859	8.818533709	8.632986136	8.59816567	9.502944362	9.53727534	9.821007428	9.759187564	9.723252513	9.384914234	9.661789754	9.686002499	9.689427732	9.718810793	9.756006896	9.662147243	9.731354231	9.865656457	9.901839758	9.973058532	9.727609247	9.877554224	9.637138952	9.700997822	9.602999448	9.583500357	9.595597301	9.730689754	9.880874488	9.849761249	9.852518517	9.769926045	9.671580269	9.747100914	9.753191986	9.817140337	9.720758302	9.968934992	9.815818087	9.788320379	9.855803285	9.791240589	9.730130868	9.636056507	9.787541858	9.626141809	9.787593168	9.721875493	9.537739808	9.964267843	9.80641962	9.976002719
"1415845_at"	9.438581979	9.286770175	8.892896566	9.597123965	9.363052891	8.860452302	9.50434391	9.443781084	9.520560093	9.658332956	9.521744665	9.458118662	9.493156134	9.475957899	9.37612977	9.568515819	9.675029605	9.335901038	9.395279274	9.512717328	9.331906917	9.502197984	9.565361187	9.480072003	9.585571594	9.172528203	9.554705069	9.770594014	9.559168761	9.325269999	9.533580879	9.455511965	9.483165756	9.533746571	9.529252407	9.619996599	9.569555749	9.281369259	9.270898714	9.484403333	9.051422938	9.379759633	9.393025844	9.501209044	9.506990688	9.665636696	9.561654904	9.846319039	9.769066363	9.42685716	9.532830237	9.569091744	9.509884073	9.398789221	9.62920045	9.532013572	9.673039795	9.691487124	9.718067499	9.664488333	9.617719048	9.584660754	9.66193864	9.662998465	9.676362785	9.582795169	9.741977876	9.59144149	9.852344412	9.614542101	9.494891644
"1415846_a_at"	3.638355376	3.596811476	3.698869587	3.476884654	3.645394245	3.690313756	3.544841241	3.55327967	3.536483836	3.541676607	3.420066227	3.623570564	3.541255499	3.643325909	3.488300067	3.630795571	3.609111983	3.48888161	3.712731019	3.581434973	3.630302578	3.683779791	3.615169949	3.508962197	3.543307862	3.665395249	3.763294698	3.615610413	3.537388008	3.636333416	3.605929234	3.619666569	3.513894979	3.635703124	3.585563275	3.557996441	3.506080944	3.328097278	3.423876578	3.600169772	3.373887901	3.54309672	3.520613291	3.547774402	3.500845356	3.619666569	3.58650837	3.481789038	3.587027458	3.6608323	3.63134563	3.676343189	3.462615112	3.587904907	3.553572681	3.971757161	3.497127661	3.57812089	3.652333528	3.48359702	3.47944349	3.620633326	3.603679332	3.590295728	3.51847728	3.66441338	3.587063053	3.690989973	3.636244642	3.564376289	3.561690804
"1415847_at"	3.992571693	3.99226612	3.956632011	4.17311014	3.865644162	3.741882921	3.938667595	3.970747044	3.724280957	4.02296273	3.91288649	4.091387873	3.914806141	3.892069576	4.115902591	3.982342314	3.957180028	4.102229468	3.893050784	3.963263817	4.188585172	4.048983527	4.100594294	4.183026724	4.028932771	3.892258673	3.992016161	4.042350095	3.872062198	4.067679269	3.825261106	3.953968033	3.840629735	3.73777988	4.045506883	3.778491858	3.979095098	3.803436974	4.006399822	3.986561377	4.036010166	3.964115294	4.007375673	3.829864084	4.061163283	3.913934954	3.858849156	4.010827593	4.16247567	4.160829855	4.105675499	4.100060176	4.109504392	4.006234565	4.083412893	4.107384352	3.912402681	4.015995996	4.047796561	4.123969858	4.237714167	3.970591703	3.752994985	4.041237398	3.985706665	3.869886246	4.185336366	4.161980237	4.091141037	4.157462268	4.172381756
"1415848_at"	5.842746394	5.878513642	6.022476474	5.988096299	5.705385781	5.958429746	5.931709616	5.979178518	5.764564985	5.932136202	5.768552724	5.910421406	5.857925348	5.681228061	5.780618172	5.856928931	5.821868115	5.709646379	5.82257162	5.904156355	5.691963163	5.851854701	5.942220555	5.954515396	5.843395473	5.664975192	5.857592344	5.803100946	5.684179992	5.79744665	5.649771825	5.74964896	5.842479487	5.735321513	5.845040644	5.809537859	5.826769332	5.658447786	5.740384502	5.872731542	5.66426946	5.819206675	5.914608465	5.921741744	5.735811086	5.888798044	5.793209765	5.786298297	5.673230224	6.125502464	5.784291428	5.728614648	5.914062977	5.810293752	5.861309742	5.832291396	5.920889208	5.746557766	5.777508831	5.737776461	5.803709403	5.84795218	5.588254846	5.813649654	5.788309121	5.782191251	5.793481908	5.977276286	5.677233216	6.034810333	5.952593814
"1415849_s_at"	13.12315755	13.06902761	13.01498812	13.09498526	13.07961898	13.00305344	13.11730043	13.13038199	13.12899006	13.13040737	13.09276642	13.16226114	13.08095541	13.05494637	13.07617983	13.0504493	13.08952445	13.06206189	13.12636052	13.15003982	13.07695219	13.06545014	13.11955233	12.99593449	12.99317189	13.02588594	12.98988487	12.97003555	12.94056707	13.00155262	12.97250508	12.98864239	12.97393932	12.94490214	12.91599063	12.91496483	12.98437269	12.99735237	12.97059664	12.94572276	13.00155262	12.94687102	12.92201275	12.92725963	12.94274214	12.94819087	12.98815894	13.03190003	13.05851525	13.02304826	13.03691783	13.04037412	12.99223651	12.99217048	13.03128416	13.06236162	13.02956678	12.99571994	13.02826693	13.04636008	13.03825569	13.03203242	12.96843066	12.9896718	12.94458354	13.08303143	12.97808519	12.98841949	13.07961655	13.03492416	12.99993013
"1415850_at"	8.824468231	8.749524899	8.905073329	8.862378982	8.813001636	8.971081892	8.732707756	8.871848238	8.869184074	8.836231592	8.828076646	8.785019243	8.887662704	8.829810194	8.775721644	8.754342303	8.918160272	8.798774685	8.77137189	8.6924052	8.700226242	8.730304869	8.65826954	8.675011654	8.68892107	8.843632072	8.891719095	8.85997254	8.893253103	8.786405148	8.795916214	8.840751287	8.875630759	8.675272185	8.647201571	8.733049928	8.673821186	8.880858903	8.869825614	8.783543536	8.85631792	8.680820312	8.789842936	8.719817952	8.732958463	8.851483538	8.729073746	8.890013766	8.868241064	8.779306926	8.880532411	8.873903236	8.878441693	8.837861652	8.81941106	8.812792396	8.809028319	8.745966825	8.788417325	8.885437899	8.859984891	8.752648548	8.890325068	8.8515482	8.857442681	8.916851293	8.869141223	8.698693903	8.743125842	8.69836022	8.7075306
"1415851_a_at"	9.524814551	9.43273767	9.211695177	9.536485603	9.502506165	9.274889086	9.606805074	9.498423196	9.513876588	9.480293104	9.729253362	9.620974779	9.488165262	9.56984025	9.604978157	9.512175947	9.459890425	9.475043115	9.495199247	9.54600925	9.682115555	9.61523653	9.520647631	9.415069142	9.461313519	9.220274183	9.41341245	9.257099123	9.484197026	9.630480398	9.484960362	9.501558323	9.550922233	9.592784671	9.582899887	9.58788829	9.37799573	9.328952431	9.358029298	9.538178611	9.368355318	9.522293699	9.491698237	9.704683629	9.544885462	9.526314561	9.558816421	9.520887151	9.462288863	9.670537905	9.560639406	9.555506119	9.429993985	9.676751349	9.489930334	9.582573881	9.482205731	9.551263924	9.564870195	9.52541673	9.560208693	9.593207761	9.57530112	9.455590963	9.559668998	9.584447412	9.608527799	9.528278416	9.496758586	9.585615794	9.550617396
"1415852_at"	9.508326652	9.514634917	9.402881115	9.637888709	9.586034078	9.313616416	9.674613271	9.716214084	9.723879316	9.721979539	9.699010605	9.63962274	9.650045457	9.693758764	9.579275227	9.654124705	9.635085488	9.618119076	9.647974572	9.610324541	9.651616127	9.644931863	9.591941501	9.625799568	9.566575781	9.398575858	9.530351501	9.400210876	9.566282269	9.51300884	9.552975265	9.589828131	9.64880117	9.618829385	9.537309404	9.567926666	9.568071811	9.366909391	9.521576131	9.604725492	9.378732018	9.580863092	9.557036089	9.614400514	9.520065627	9.726304872	9.628849929	9.606339297	9.702216901	9.563339618	9.644237677	9.68198835	9.645406438	9.69636799	9.619183392	9.65729233	9.642015398	9.664607603	9.712103589	9.637828376	9.665046084	9.667742355	9.610677195	9.707461192	9.608618557	9.671046574	9.685655675	9.711180263	9.620326187	9.647770447	9.650691815
"1415853_at"	7.463933998	7.482271001	7.567309379	7.498953923	7.474921417	7.56735969	7.302232182	7.435118169	7.394711798	7.346812219	7.31168445	7.480194726	7.389457738	7.304530917	7.31369699	7.419769448	7.419032998	7.424428427	7.453775174	7.401046815	7.44386858	7.30044358	7.374709352	7.370739446	7.39592117	7.489409443	7.368479756	7.489838285	7.295171071	7.364668079	7.403167035	7.40104966	7.475534164	7.437801363	7.318801772	7.540637105	7.432739703	7.465531448	7.424856669	7.53916032	7.499057293	7.468745628	7.426395981	7.437825763	7.430413135	7.463687364	7.283879539	7.277469788	7.230866153	7.275292669	7.32549907	7.202604189	7.207350912	7.112074021	7.365530164	7.214478213	7.244797399	7.28943436	7.246892549	7.323109296	7.235651259	7.179526994	7.059197877	7.147208447	7.2379966	7.2917416	7.243913057	7.340455423	7.327390379	7.1340742	7.226080422
"1415854_at"	5.811073521	5.878572529	5.784048105	5.528764534	5.804269878	5.835185766	6.254318245	5.817221381	5.988704581	6.010298831	6.132969434	6.30119351	6.011088079	6.205363565	6.335992036	5.953059891	5.59628032	6.307891464	6.006296197	6.065965757	6.454423827	6.410760895	5.873089422	5.080812091	5.093647867	4.725935774	5.146927471	4.835443751	5.238688698	5.122247297	5.17753881	5.413593838	4.940053422	5.243151859	5.478303318	5.319295288	5.26306765	5.170234295	5.147182555	5.348537233	5.285599973	5.298161856	4.990935602	5.067497463	5.249559265	5.153883396	5.033230647	4.791316008	5.068231266	5.053757596	5.245225249	4.857322333	4.900928076	4.762578481	4.927838212	5.323644929	5.147721701	5.435059978	5.426408871	5.587814464	5.17745745	5.24338895	4.979118345	4.646245532	5.105472195	5.136954297	5.071551548	5.14872823	5.035690135	5.606507386	5.350094749
"1415855_at"	9.814007745	9.888214348	9.572062227	9.686973379	9.610438196	9.346195277	9.661035871	9.805144306	9.768663426	10.02021806	9.995650375	9.795488094	9.934523899	10.01705548	9.726997461	9.874741863	9.890916951	9.816625603	9.965470383	9.923057482	9.877579286	9.954665677	9.906572076	9.893520677	9.876314824	9.726374133	9.853978502	9.767831983	9.932064824	9.815529123	9.916075089	9.830783151	10.05641826	9.949810313	10.05181185	9.981960657	10.00693701	9.89204376	9.782133497	9.973446967	9.825584008	10.03590483	10.02448565	10.16284006	9.991923409	10.0285939	10.02538479	9.844225609	9.87343734	9.946108017	9.61916829	9.60862253	9.6366919	9.515535573	9.814794272	9.734030671	9.975249775	10.06414758	9.956962303	10.04888151	9.975280148	9.909551953	9.78708645	9.89887156	9.88285102	9.867074561	9.914065856	9.952593963	10.02308049	9.832548947	10.04121356
"1415856_at"	7.660563875	7.732652214	7.620379324	7.600259863	7.816353711	7.605484208	7.68143243	7.63964761	7.641631926	7.743153737	7.910580632	7.854337969	7.887060403	7.92582049	7.778769121	7.805537764	7.78556195	7.624023231	7.774637658	7.636080065	7.648236913	7.821387417	7.748544943	7.850818475	7.727166823	7.759504453	7.846529288	7.929212026	7.905239085	7.742630914	7.710155487	7.767443576	7.717237806	7.855483522	7.772157732	7.901233503	7.751846989	7.689505066	7.747738712	7.80407108	7.712099538	7.778137412	7.761690539	7.835545645	7.768258057	7.775330968	7.687498556	7.791782884	7.815008657	7.762549663	7.72787245	7.785174254	7.650596618	7.527820626	7.791782087	7.762152847	7.841440362	7.731400466	7.808941429	7.870339596	7.888863319	7.774957658	7.772131421	7.897941977	7.74356006	7.945818163	7.764216671	7.693230788	7.886361542	7.784121547	7.764196777
"1415857_at"	8.500996901	8.55126172	8.394069387	8.5119445	8.533880259	8.288804665	8.547501102	8.426607897	8.390864086	8.51279124	8.698691872	8.59458038	8.601540999	8.560878065	8.664584641	8.613082484	8.448465003	8.539286451	8.498613556	8.467406234	8.584254535	8.707993394	8.634243127	8.617227212	8.6478398	8.419028783	8.69079113	8.626056721	8.629452859	8.511944726	8.572181902	8.541918287	8.560055324	8.548534867	8.744778548	8.760509084	8.615795521	8.387673777	8.398197523	8.652833986	8.491292597	8.483479088	8.560170583	8.540421576	8.692043378	8.632330769	8.568566896	8.514124173	8.549859661	8.750401603	8.552532259	8.462055222	8.530556176	8.415878555	8.434102273	8.468055264	8.555411206	8.691423272	8.578650929	8.644679282	8.707908661	8.663920522	8.570951239	8.580109763	8.454918162	8.450133668	8.517353131	8.548196398	8.48529247	8.653812209	8.601974993
"1415858_at"	10.69031205	10.66268342	10.66121441	10.683731	10.62543186	10.67310027	10.66662198	10.74160725	10.70271887	10.6821012	10.68117663	10.63109001	10.66030944	10.5603378	10.69338333	10.60687874	10.67587219	10.66251306	10.67068616	10.65504383	10.65557536	10.57549495	10.51619952	10.75423834	10.77511539	10.80363152	10.82361227	10.84475797	10.86683026	10.76269577	10.79057845	10.82533907	10.69269438	10.74979566	10.76660232	10.82727634	10.70991471	10.7573305	10.71462066	10.73066435	10.7043292	10.69900535	10.72118819	10.86562832	10.75482949	10.77716002	10.76922997	10.706559	10.68880792	10.6598339	10.72723008	10.74397776	10.71697612	10.81346381	10.7566928	10.72226831	10.72130615	10.69862552	10.73121577	10.68043574	10.66956571	10.61474884	10.65663658	10.61181048	10.75275056	10.70890947	10.73783897	10.5629599	10.65894519	10.63419739	10.60299235
"1415859_at"	9.038490204	9.232756897	8.934036281	9.232357347	9.334540793	8.929429532	9.311667462	9.34482625	9.381064044	9.293975289	9.353619482	9.340899095	9.274733662	9.414031729	9.387651091	9.413336201	9.172963446	9.403778326	9.321085093	9.288112464	9.314883001	9.290416048	9.318901031	9.412842449	9.344767099	9.110902501	9.540264269	9.455721355	9.534991916	9.454786013	9.484249753	9.587070132	9.442110385	9.412861101	9.451979586	9.492811118	9.412996977	9.214163202	9.186258518	9.368673293	9.084193277	9.43605514	9.296462555	9.418210143	9.560689371	9.565089318	9.255950756	9.247923431	9.308045079	9.267506671	9.421615863	9.481520978	9.385465017	9.501643494	9.409195412	9.371336706	9.285519555	9.480775644	9.35826767	9.363999041	9.419862788	9.228102209	9.351899852	9.581228617	9.434099015	9.332190123	9.382741927	9.213488302	9.213799662	9.372243457	9.26627978
"1415860_at"	8.883548155	8.96058265	8.874779912	8.988354785	9.128022646	8.906090753	9.023224131	9.188281801	9.10465843	9.016121993	9.067982752	9.026342786	9.054869701	8.971013978	8.927260919	9.08840069	9.109314326	8.988703396	8.974469723	9.091940159	9.063185074	8.93863087	8.976302998	8.821745814	8.824087482	8.63106217	8.903170909	8.71200258	8.819929978	9.087545852	8.980207238	8.871182045	8.847058456	8.84577915	8.79427822	8.879781148	8.747156323	8.769106754	8.846658371	8.833356073	8.766173117	8.976667672	8.840726285	8.826193999	8.741677293	8.810141188	8.758328603	8.789784528	8.995962389	8.918349882	9.071931055	9.116210475	9.038633557	9.156672142	9.26117142	9.061531472	8.972039845	9.004690675	9.030586957	8.940861521	9.034380171	8.973880255	8.964936319	8.956819941	9.005015346	9.017859237	9.110432558	8.904328732	9.015639115	9.03967195	9.148201537
"1415861_at"	3.761704364	3.947958525	3.534247991	3.857056109	3.833983817	3.646523283	3.859651625	3.7443966	3.761115152	3.694333247	3.762584279	3.73979518	3.931168644	3.735479307	3.805969074	4.130617995	3.706138876	3.857568004	3.848113629	3.697206617	3.829631539	3.837736111	4.03095185	3.857056109	4.083134434	3.949978858	3.721384381	3.771511218	3.7263359	3.788641891	3.852219224	3.674847017	3.927268417	3.755588449	3.813682843	4.051059165	3.532868709	3.630402581	4.016658074	3.774635759	3.69841432	4.066791288	3.80004517	3.923967316	3.993828587	3.832028323	3.877724023	3.853353411	3.790247892	3.959100916	3.798477595	3.760707534	3.970734407	4.00224274	3.956078895	3.993761448	3.854921555	3.772372215	4.07588042	4.084099011	3.991683125	3.902671219	3.778452535	3.736195445	3.817461959	3.880198559	3.97474343	3.876723506	4.110703815	3.838958497	4.201300823
"1415862_at"	3.897004175	3.82446616	4.060746669	3.863514283	3.872220608	3.727203442	3.837174567	3.754824308	3.707109907	3.972766968	3.756382703	3.940300218	3.689387193	3.791015574	3.913934954	3.735787953	3.626655672	3.97387509	3.781189325	3.806782792	4.055625678	3.704824098	3.80712594	3.739773064	3.811951813	3.805969074	3.807986286	3.850612598	3.820674059	3.937316661	3.62324883	3.714412372	3.66391328	3.836468792	3.980579835	3.91103044	3.801033765	3.98921347	3.996311101	3.882214572	4.023766753	3.925066856	3.862160361	3.910528472	4.028932771	3.826897439	4.114765136	4.123088689	3.96781626	4.25603826	3.931411917	3.81351488	3.971602952	3.759014512	4.139523746	4.063415953	4.078216205	3.905630911	3.955856931	3.986744842	3.941127667	3.916878297	3.827391528	3.924139766	3.774314642	3.905155745	3.902659244	4.015147039	3.929037073	4.02988021	4.091686338
"1415863_at"	11.02591237	10.96541329	11.18400085	10.86761107	10.81253669	11.03866005	10.80883118	11.02322853	10.98051085	11.07589373	10.97542614	10.8775064	11.20397168	11.11384505	10.98818411	10.91915574	11.13556137	11.01482553	11.12340781	11.14452934	10.88862516	11.0073333	10.90578632	10.92701339	10.98397764	11.20995087	10.90120139	11.2612042	10.99216819	10.78598092	10.96817113	10.90977153	11.06727804	11.0253267	11.00964248	11.05037241	11.09767392	11.2325794	11.19039113	10.96662874	11.098382	11.00876417	11.12652142	10.78326051	10.97372735	11.10380927	11.03458936	11.0888791	11.16139428	10.92864804	10.7576914	10.81169447	10.87558281	10.84305161	10.88844396	10.8512468	11.07600299	10.99054183	10.9830628	11.01393779	10.95960862	10.99935535	11.06430942	10.97081243	11.03219388	11.02503407	11.03258134	11.09106298	11.0829944	10.90897044	10.92775567
"1415864_at"	8.476319514	8.551090628	8.356838852	8.531815302	8.603082078	8.343433691	8.486467098	8.584254535	8.380805463	8.538439366	8.610142981	8.592375836	8.599877974	8.648885027	8.570974724	8.617962107	8.535789204	8.448829604	8.49108454	8.51047139	8.489572408	8.571190614	8.661483136	8.66280571	8.685317856	8.655811859	8.744193631	8.713852463	8.740921942	8.760130695	8.683108465	8.86576487	8.596980253	8.697323174	8.519503572	8.600613386	8.677871199	8.474256405	8.401734969	8.643869628	8.546715188	8.534897182	8.493783833	8.519714641	8.644296506	8.788567856	8.692019515	8.512659335	8.583404052	8.133168613	8.626605993	8.772657725	8.611654643	8.38267671	8.558692049	8.562317626	8.473786674	8.561381338	8.540442399	8.603349095	8.610340658	8.575141899	8.540045486	8.390040775	8.53172995	8.65252167	8.552984586	8.181919422	8.517703892	8.573314591	8.628316
"1415865_s_at"	8.870762415	8.896187792	8.776734949	8.891220586	8.945588097	8.862995339	8.936410385	8.935264754	8.921130783	8.926900462	8.903303085	9.010073305	8.882079372	8.939077299	8.904701515	8.8359339	8.906834677	8.955066142	8.853699727	8.823519206	8.877626691	8.88928639	8.913212998	8.904948072	9.000535901	8.895137885	8.944382319	9.132443622	9.042661361	9.038784034	8.961265349	9.019337276	8.956688007	8.96054243	8.915067522	8.911640972	9.032348783	8.930978997	8.807566726	8.967289127	8.900246598	8.885153957	8.960477339	8.948898617	9.007971666	9.037896299	9.013547607	8.851151705	8.833109297	8.8029043	8.915787998	9.030251724	8.958938283	8.897041844	8.969953871	8.915219916	8.769705319	8.897855839	8.848448581	8.83747182	8.818056419	8.87243425	8.821980907	8.803954782	8.865408331	8.935261624	8.916725357	8.712451924	8.86524658	8.839736029	8.903260297
"1415866_at"	6.776619283	6.668542179	6.488446659	6.60877999	6.495405427	6.616403429	6.592411206	6.638776569	6.541404671	6.674891935	6.56331774	6.510375965	6.589722739	6.67266305	6.778287153	6.560348594	6.672890617	6.658996746	6.743910555	6.686839243	6.775734032	6.645381322	6.5871566	6.449482664	6.23416344	6.467801986	6.458716279	6.277731394	6.54130892	6.179592106	6.37678111	6.271532361	6.294005	6.517404885	6.540278566	6.157545561	6.446168229	6.612407964	6.387438241	6.354670915	6.195431216	6.456773034	6.647460633	6.433013227	6.33233966	6.30529429	6.446332828	6.545911625	6.420030113	6.455884739	6.348267586	6.519361585	6.465946049	6.540106541	6.590475043	6.46950326	6.54803331	6.560457688	6.479413093	6.329266616	6.495901797	6.514496942	6.552473487	6.709489309	6.588463266	6.518920797	6.572083063	6.517647522	6.395838781	6.481140361	6.57532268
"1415867_at"	10.33983696	10.33421011	10.14839207	10.42233077	10.32934522	10.14476003	10.36031255	10.34746529	10.26618597	10.32470484	10.42536797	10.43033255	10.45931956	10.46751616	10.42457655	10.39713216	10.36536458	10.38709203	10.38763497	10.28065689	10.46495939	10.38571916	10.39262319	10.48667672	10.41358642	10.19523335	10.3318397	10.2065336	10.35160761	10.3956358	10.40313149	10.40655748	10.48425558	10.49688202	10.52099805	10.53743634	10.49345848	10.38283782	10.28518038	10.50131673	10.37672775	10.42159631	10.446683	10.4830257	10.5088887	10.51634984	10.43293411	10.33757172	10.34496269	10.45884196	10.3770262	10.34681071	10.28392765	10.30478257	10.2710656	10.23748147	10.44708703	10.44869206	10.3766897	10.51142776	10.50485597	10.53203707	10.51158923	10.42001785	10.47601633	10.39192892	10.4449388	10.44942808	10.51521481	10.58068583	10.53300209
"1415868_at"	4.550629212	4.448355891	4.757317959	4.621825418	4.564447377	4.560639979	4.750577515	4.667115391	4.517472465	4.553952283	4.459271473	4.583596896	4.762858666	4.425550778	4.823148902	4.602546136	4.683350255	4.770629283	4.724840319	4.893009755	4.706258708	4.74913227	4.557915716	5.355682055	5.078251207	4.957695926	5.162578619	5.094743655	5.08743664	4.938285822	4.863724026	4.900192141	5.071943029	4.924100781	5.007368454	5.244189032	5.384735123	5.221942869	4.869549864	5.328149543	5.061742348	5.151745393	5.251893655	5.33778458	5.033324647	5.516567452	5.218986991	4.750690582	4.954370269	4.761426201	5.210891693	5.244447001	4.883226947	5.051430204	4.85431897	4.943342935	5.150445422	5.125069113	5.036794097	5.069351061	5.101361123	5.113613492	5.106143771	5.168651843	5.056735238	5.050311159	5.33778458	4.913448666	4.828747382	5.016353412	5.01030808
"1415869_a_at"	9.606831116	9.564187264	9.728835215	9.582151867	9.610624411	9.777744711	9.600877205	9.74640785	9.723814839	9.647816274	9.605932116	9.659629734	9.617044864	9.569806074	9.558458868	9.482856038	9.759670915	9.723965301	9.754498884	9.719565553	9.554793902	9.637578089	9.548676634	9.45239119	9.441535175	9.632316101	9.609031602	9.802123265	9.553546513	9.431390131	9.564111264	9.459240429	9.545673369	9.41537312	9.447296708	9.435243695	9.461931952	9.633039899	9.550526505	9.31412486	9.504352489	9.400880092	9.453454583	9.67936176	9.40186235	9.569160954	9.55517847	9.65054763	9.662898772	9.442695101	9.576309929	9.631567033	9.580700276	9.679423111	9.627814635	9.636090309	9.660751694	9.646562146	9.68576453	9.588587866	9.532232415	9.576548462	9.615634404	9.742118641	9.716688854	9.670247952	9.759502144	9.523423207	9.680340654	9.565859212	9.503439756
"1415870_at"	9.038323776	9.130559039	9.115781456	9.03572194	9.023297139	9.014439698	9.168571948	9.164123524	9.182451508	9.14164857	9.167528842	9.145570522	9.204920447	9.115854161	9.123471538	9.085061427	9.105297603	9.08746939	9.145117948	9.168124361	9.149641497	9.140027189	9.081153066	9.118812618	9.130385165	8.998920854	9.054142862	9.232002322	9.198085751	9.001051171	9.052342474	9.020414233	9.089268287	9.035995045	9.089234409	9.150044679	9.087198048	9.003952328	8.913455528	9.095433442	9.005075576	9.054142862	9.081536542	9.0183051	9.066890308	9.211493182	9.044527733	9.1757589	9.127338962	9.076166731	9.059749761	9.101656704	9.023373165	9.130317754	9.06750607	9.071418872	9.061832629	9.030245622	9.103841575	9.04020552	9.122285536	9.126781142	9.226995327	9.124992694	9.149587051	9.080083027	9.093601247	9.079663113	9.123714384	8.983965202	8.991381529
"1415871_at"	4.57086921	4.769087045	4.932958114	4.838272361	4.496469501	4.764243975	4.710029504	4.755120555	4.551492822	4.52659796	4.713866669	4.754356056	4.625505084	4.499032821	4.5879784	4.493922134	4.603005641	4.610118712	4.742216921	4.59940944	4.656655457	4.676419653	4.601909083	4.530448697	4.697517974	4.85440731	4.911920381	5.053505462	4.895148981	4.517602778	4.611131608	4.463169573	4.795478276	4.516507966	4.916637323	4.567264447	4.711028861	4.556035739	4.626738419	5.061678479	4.579743872	4.929918596	4.501421945	4.873246785	4.672774487	4.369500524	4.405673808	5.04330022	4.540567432	4.591199211	4.900508202	4.532543146	4.763257832	4.648200287	4.533431404	4.859000646	4.705284688	4.786414168	4.59981244	4.544448336	4.614460101	5.013480335	4.666641561	4.650967029	4.680344081	4.620176742	4.586842135	4.646812095	4.68242348	4.937884126	4.795651259
"1415872_at"	10.89904093	10.95493527	11.21165219	10.74902481	10.78123741	11.04231569	10.72692981	10.84245332	10.91622213	11.08614841	10.98849111	11.01085723	11.00262635	11.13869031	11.04750155	11.03080637	11.05273578	11.05421269	11.16995068	11.13539442	11.06919735	11.13384745	11.15164642	10.89859278	10.85996669	11.16004428	10.84519066	10.92342238	10.97719319	10.83030846	10.77687133	10.79958668	11.0226036	10.95919982	10.91140407	11.03000568	11.12458299	11.29760184	11.26656466	10.99556728	11.31344956	11.00947283	11.0278526	11.14324828	11.07424701	11.14431501	11.10752326	10.86411785	11.07964061	10.83104265	10.72164526	10.76183078	10.75608642	10.679527	10.80896792	10.77515798	11.10389717	11.0015395	11.07563814	11.08082818	11.01892156	11.00510796	11.03704351	10.9968207	11.01332834	11.02272316	11.08936051	11.03329593	11.19102989	11.02216006	11.07093156
"1415873_a_at"	9.839899793	9.845238162	9.912537975	9.87745687	9.739931428	9.837269001	9.830182656	9.913085452	9.885524447	9.869770616	9.870951837	9.920915648	9.792293912	9.96809258	9.859191934	9.839826429	9.827159786	9.884665139	9.895498099	9.857382038	9.792361263	9.855911409	9.790440542	9.879365957	9.802057183	9.794231483	9.896585188	9.967349978	9.854352604	9.857428905	9.833281468	9.796284579	9.779046042	9.826923306	9.859768193	9.805356233	9.786563533	9.821532264	9.907721931	9.776583007	9.595542567	9.766986327	9.84225444	9.711917806	9.833659323	9.934508338	9.869232837	9.92307588	9.789392027	9.735269349	9.793116363	9.766431745	9.795026087	9.851572248	9.660567502	9.835386776	9.799546695	9.858908727	9.800414204	9.777723413	9.776070432	9.741939134	9.804566981	9.775883859	9.752335629	9.875804445	9.898547557	9.709116324	9.813968992	9.754523017	9.699983771
"1415874_at"	6.485661083	6.750836519	6.853527059	6.778707387	6.737218095	6.75972325	6.846662849	6.95314884	6.924434215	6.594425754	6.799280718	6.805473536	6.835320702	6.670254753	6.723430517	6.804124093	6.86809216	6.796636416	6.862015899	6.848196057	6.839903117	6.796616189	6.783123297	6.97402733	6.80457238	6.860477619	6.875742619	6.851104759	6.856409126	6.79096219	6.729602874	6.936164434	6.876059607	6.809210488	6.873463326	6.7199129	6.733659499	6.83742529	6.95226337	6.700552236	6.933841877	6.880340006	6.781250423	6.733700644	6.939201818	6.911165016	6.851025604	6.684392144	6.86146686	6.721964569	6.692999113	6.799354623	6.838663758	7.020838189	6.710722978	6.808885186	6.827358719	6.787812304	6.808589515	6.805328391	6.667676105	6.787993639	6.790607592	6.762740742	6.726890953	6.7736543	6.91658099	6.852926073	6.80576991	6.839367399	6.774001023
"1415875_at"	3.577317331	3.611786465	3.71236168	3.569376228	3.625237805	3.701038407	3.67744903	3.977077937	3.741488828	3.623382944	3.677784949	3.858218276	3.639347712	3.764760987	3.581020897	3.928831527	3.671388971	3.894512932	3.733904278	3.623676286	3.734631306	3.684684093	3.569930958	3.82290814	3.569915644	3.59846218	3.837131767	3.634852719	3.641869504	3.827725679	3.519944392	3.824222741	3.418237777	3.630714568	3.757711014	3.969571365	3.572859515	3.511009489	3.793120098	3.534086308	3.6798861	3.834890133	3.530328971	3.63535739	3.598470422	3.417892389	3.779505919	3.655386667	3.621506001	3.75775116	3.86165459	3.636355537	3.620804142	3.621686696	3.766868086	3.651092865	3.598243625	3.727360784	3.653200824	3.617214301	3.732838006	3.896219724	3.662025717	3.792825504	3.689662618	3.731027255	3.430953199	3.625237805	3.492420567	3.802711429	3.821516892
"1415876_a_at"	11.75717873	11.73663718	12.05532546	11.84905561	11.81944707	12.06349766	11.84483316	11.7350765	11.69677404	11.75844572	11.77672437	11.89458999	11.73794639	11.78996912	11.87290428	11.78287172	11.8079331	11.74569639	11.79074326	11.79049601	11.80270765	11.76684078	11.85952007	11.81726021	11.83752027	12.03851992	11.67942183	11.75046279	11.66104169	11.83946752	11.73893148	11.81350915	11.79764698	11.84935669	11.76371991	11.80977736	11.65698558	11.95084334	12.01155455	11.75883236	11.99273376	11.75866217	11.82875757	11.91202976	11.82051979	11.67753451	11.68594397	11.67459264	11.66991915	11.77975673	11.79082274	11.85227229	11.83491983	11.96626729	11.77712921	11.70167816	11.64021104	11.75119599	11.70745478	11.72006658	11.81418231	11.8777665	11.85595858	11.84915494	11.84334622	11.79246516	11.68665847	11.70836206	11.70786629	11.82101507	11.83324008
"1415877_at"	7.095522347	7.21670397	7.349500631	7.074549005	7.291104765	7.229764342	6.992737707	7.01046392	6.938416313	7.088949584	7.250904478	7.382471529	6.986269186	7.209158846	7.19385881	6.939436929	7.029273717	7.041142054	6.99068328	7.020556321	7.177252037	7.132365496	7.31264501	7.508366278	7.590176862	7.495601997	7.436902161	7.422526489	7.435706046	7.600828127	7.287433989	7.565414395	7.520407995	7.504127782	7.445294915	7.266710728	7.481023968	7.578082592	7.607212551	7.348412906	7.400071722	7.459480813	7.352038653	7.401176148	7.458148472	7.414587601	7.317801096	7.397771616	7.473642337	7.647035093	7.780536818	7.79074049	7.704714048	7.811222278	7.756018675	7.659024171	7.625460778	7.494015049	7.586964044	7.553340416	7.67929489	7.480361166	7.704866117	7.558078945	7.589804205	7.625746468	7.459843988	7.13112717	7.440458072	7.697301166	7.510250661
"1415878_at"	7.153466806	7.193668082	7.053885958	7.17220388	7.225059737	6.977341958	7.08544284	7.148278361	7.055129504	7.003665042	7.076254451	7.049359698	7.287578807	7.146581686	7.135888549	7.068897044	7.213551724	7.179594645	7.15204072	7.056572129	7.129904063	7.131596378	7.149115031	7.395396844	7.18769867	7.100689322	7.429924232	7.211420432	7.493029895	7.420742727	7.406196951	7.520346097	7.18548615	7.309473546	7.463456955	7.437589507	7.304839887	7.178487024	7.220081062	7.393564281	7.1451703	7.436607368	7.373916028	7.209803969	7.117256699	7.38135068	7.296342388	7.164129852	6.908172563	7.272823056	7.213621795	7.163214637	7.252542731	7.179825588	7.323474751	7.257684344	7.181042871	6.94980604	7.091529149	7.100290365	7.181704455	7.158070975	7.008646324	6.940957659	7.076732163	7.142543799	7.116035552	6.918464193	7.021510713	7.002452612	7.014269379
"1415879_a_at"	12.36096642	12.31149971	12.55173937	12.34918649	12.45505045	12.5200166	12.40375445	12.32178123	12.34586867	12.34661342	12.36521531	12.40170729	12.32662211	12.41729938	12.39513461	12.34639998	12.38425831	12.33413104	12.42692876	12.4111344	12.31841353	12.30726629	12.42566553	12.310455	12.32750433	12.47978468	12.20294933	12.39671788	12.19522025	12.22924514	12.23375878	12.25024461	12.3826069	12.39297031	12.30352744	12.39208069	12.25249915	12.48276287	12.51463026	12.20722985	12.34678044	12.27783665	12.38935584	12.45674614	12.46411247	12.30327807	12.24687679	12.40899046	12.25614118	12.2691528	12.30876361	12.38344845	12.43447006	12.58244113	12.43233323	12.31872715	12.24869148	12.40356312	12.32919189	12.32932527	12.38589717	12.41682079	12.43713358	12.60385226	12.56718693	12.38086713	12.33760059	12.19890226	12.40527267	12.31679251	12.37157456
"1415880_a_at"	10.9531803	10.9304608	11.18632436	10.93466044	10.96123937	11.18668661	10.94033109	11.03106831	11.03251739	10.99059242	10.88942205	10.98978154	10.92641738	11.02106219	10.93475411	10.88974858	10.99841982	11.02354575	11.06473337	11.02025165	10.95729715	10.96776875	10.97224249	10.98090955	10.99565631	11.23901324	11.06176247	11.21211125	11.0633122	10.98839826	11.02248891	10.98487678	11.05922478	11.04397114	10.88706646	10.89247363	10.98618454	11.16892561	11.18917213	10.91465026	11.0432753	10.95763296	11.02530674	10.84751632	11.02019977	11.06086616	11.00960963	11.03542379	10.94192103	10.72601039	10.87770831	10.89348954	10.96877846	10.92807742	10.87370855	10.96192756	10.98232987	10.99276763	10.99759805	10.93579362	10.87156262	10.95036998	10.94960389	11.01524502	11.02730933	11.01372967	10.97851897	10.96546376	11.00168369	10.89286725	10.89368919
"1415881_at"	11.29251823	11.34976834	11.28658399	11.32695189	11.36125432	11.21908867	11.2606952	11.39754438	11.43704296	11.40557555	11.35751451	11.30285654	11.48516147	11.36990352	11.35843766	11.35679036	11.41370852	11.42249142	11.41139307	11.37174222	11.29898486	11.36264266	11.33882185	11.39855373	11.3659017	11.30578813	11.44138679	11.4161883	11.48766507	11.35971978	11.37342354	11.43205899	11.44861537	11.39589129	11.38987142	11.44814673	11.48971869	11.26970113	11.26756814	11.37910978	11.26731254	11.44883085	11.43573562	11.46161176	11.34234213	11.42060732	11.43709841	11.37670275	11.42748219	11.30951501	11.33215825	11.32244072	11.30625308	11.22370018	11.29238903	11.36263481	11.40557555	11.37228815	11.38299294	11.38210332	11.3510171	11.2676561	11.29368772	11.29987717	11.33007314	11.40378841	11.37357085	11.22970008	11.3171841	11.3032813	11.30312252
"1415882_at"	11.58511535	11.63927363	11.34626965	11.62577568	11.59423236	11.35287892	11.62452947	11.59050147	11.64552818	11.65467593	11.71792781	11.72012522	11.78675836	11.72233204	11.69119664	11.68045884	11.64454754	11.70968549	11.67659881	11.63086116	11.69373859	11.71632561	11.67317549	11.7324817	11.64178114	11.34141218	11.73511492	11.57091192	11.68264622	11.64953335	11.57190208	11.69144718	11.65828255	11.66052088	11.69558811	11.72260509	11.65768084	11.33439699	11.42156444	11.68096051	11.42972606	11.64856423	11.70258654	11.75069488	11.56188586	11.74284185	11.70155577	11.52551574	11.71112331	11.70214232	11.64448736	11.5759314	11.63441045	11.59375784	11.53235803	11.67802312	11.56666195	11.60679717	11.67651678	11.69922882	11.67546419	11.69005433	11.67697907	11.50145429	11.54826272	11.69798682	11.70711178	11.64013675	11.48213984	11.6457818	11.58963586
"1415883_a_at"	4.261107522	4.081227049	4.339712951	4.200297724	4.480004664	4.335628273	4.56196566	4.44446935	4.552736159	4.310625974	4.4421987	4.437400406	4.593978076	4.348687543	4.433740763	4.229600568	4.363217816	4.422764319	4.422263151	4.039473192	4.415909707	4.369067458	4.404860574	4.041534592	4.685306654	4.296582069	4.548441001	4.374633686	4.134805905	4.559953497	4.2586372	4.51146792	4.262418377	4.561366373	4.444815921	4.270199883	4.390708305	4.375673451	4.041029047	4.536520434	4.255745844	4.472760752	4.328136001	4.630696387	4.483204641	4.235565899	4.333782645	4.289213868	4.460798857	4.198090937	4.540169901	4.446178422	4.377151648	4.558264568	4.357295311	4.408995183	4.357532985	4.558148968	4.195903523	4.299796561	4.372868686	4.381679182	4.535548955	4.160502165	4.649123904	4.192072475	4.35350144	4.770112107	4.243834707	4.610496723	4.391086389
"1415884_at"	6.605125637	6.686670683	6.656224504	6.693415116	6.599463127	6.592966179	6.746397013	6.341872231	6.605613795	6.57083751	6.369095403	6.593769242	6.755021102	6.510011391	6.353442191	6.663587908	6.431203511	6.508812142	6.720104951	6.478164434	6.453269539	6.641528471	6.573284336	6.579535772	6.728954081	6.574644151	6.56622156	6.586647441	6.611173608	6.484295817	6.667539066	6.602547823	6.812930768	6.466757904	6.705816768	6.508745093	6.665991059	6.552550516	6.548592705	6.697805478	6.40982598	6.630604956	6.574491966	6.748373318	6.554652906	6.223712336	6.606847535	6.654291698	6.391986951	6.580997631	6.654208551	6.585791373	6.420717168	6.589452823	6.613114663	6.552066616	6.594693443	6.386422431	6.495128531	6.570637503	6.620698623	6.628852837	6.690306653	6.374652478	6.553360341	6.305698756	6.576049737	6.801033187	6.58591569	6.506422771	6.798753678
"1415885_at"	11.81794097	11.72340874	12.06754131	11.69850076	11.75475584	11.97447074	11.66233425	11.80095655	11.71630111	11.88240353	11.77723335	11.82830517	11.86043196	11.81042911	11.8543389	11.77853591	11.8750957	11.86998241	11.88624076	11.90641476	11.78096507	11.83991984	11.7976193	11.84486067	11.84106015	12.04656904	11.83904757	12.13684227	12.00918035	11.82062408	11.81982655	11.8653851	11.96607648	11.85463087	11.86020734	11.92750759	11.92997526	12.15043022	12.1296222	11.93391771	11.99063816	11.90323952	11.98273936	11.9907253	11.91884598	12.01420232	11.93207609	11.96354893	11.98641802	11.79679512	11.88323937	11.85977976	11.81602331	11.76630564	11.80917525	11.83970921	11.90263179	11.96798446	11.9324494	11.97843259	11.99731318	11.96583206	11.8825191	12.02268209	11.97065548	11.97595225	11.9446069	11.96603809	12.00026762	11.89755174	11.86794869
"1415886_at"	7.267716288	7.056528444	7.29026309	7.197754423	7.175993416	7.418160659	7.128430819	7.138844922	7.348955707	7.063579827	7.104756245	7.127950227	6.971684716	6.991496556	7.053111304	7.068068504	7.098795427	7.064891712	7.057011127	7.123284283	6.952489887	6.970429586	7.043610344	7.047155949	7.075088199	7.217343297	7.122970491	7.289052335	7.095139639	7.07876633	6.858752768	6.894029342	6.781363207	7.04809918	6.842895979	6.933764188	6.952813404	7.048856028	7.183138554	6.958970019	6.975600252	6.984805119	6.961241933	7.036516501	6.739107182	6.782873428	6.9962701	7.087616381	7.131597758	7.073016603	7.094943198	7.001428745	7.243664279	7.18809446	7.221508468	7.114488198	7.073247474	7.077474142	7.076891977	7.024899554	6.728403498	6.996563009	7.005093042	7.003187991	6.977692802	7.165870916	7.095283431	7.051531237	6.992431363	7.003758328	7.061499804
"1415887_at"	10.45940637	10.43297422	10.47249778	10.41382214	10.45105441	10.34659234	10.5257323	10.47624941	10.45323691	10.4802454	10.5026747	10.59910806	10.50212125	10.46549218	10.50968479	10.45813589	10.39548679	10.44042722	10.54618016	10.55234406	10.55891309	10.51786348	10.42779699	10.50790287	10.52465987	10.49580235	10.51107181	10.53610503	10.59450499	10.52892667	10.49148468	10.47363047	10.55280306	10.51644959	10.51057608	10.57140246	10.50943694	10.59599935	10.47341874	10.48373792	10.4030084	10.51104713	10.54233926	10.64121464	10.52829457	10.60261657	10.56112993	10.47163903	10.48440215	10.59848467	10.46686653	10.45388576	10.45071035	10.53834182	10.40222289	10.46641647	10.45534739	10.4785622	10.55958669	10.50311455	10.51076894	10.45000761	10.51728297	10.54374096	10.53104828	10.54899617	10.48135173	10.56784036	10.48721729	10.52655254	10.45943679
"1415888_at"	7.973736961	8.141544826	8.300956941	8.122847371	8.096836234	8.046850049	8.12161572	8.128397279	8.217200679	8.167775222	8.1045583	8.182890521	8.149146213	8.45133848	8.13410022	8.096405526	8.193573733	8.084205663	8.170418363	8.077334145	8.069134542	8.078634634	8.220187783	8.067778657	8.051111839	8.343753799	8.098622431	8.331207149	8.081839869	8.244974375	8.077196728	8.330944756	8.144319969	8.219766845	8.014849484	8.149739336	8.063501618	8.41092826	8.367492386	8.22598941	8.152380289	8.066570291	8.030160359	8.136367795	8.319937752	8.20200979	8.271735012	8.024202669	8.19204863	8.00056322	8.056745765	8.095195841	8.172579923	8.161520927	8.010039482	8.114877305	8.099191502	8.102358951	7.984047575	8.198751787	8.052242274	8.16698486	8.032316243	8.142225929	8.077960674	8.119926745	8.175305397	8.014046435	8.204839976	8.12338772	8.152664354
"1415889_a_at"	10.88736888	10.90007891	10.926702	10.59971114	10.67988217	10.5585606	10.47709622	10.70394703	10.63987912	11.0687432	10.86718451	10.90174607	11.26027122	11.13579912	11.06129749	11.0033049	11.28747528	11.02626579	11.24755166	11.18360491	11.06781282	11.23313986	11.29216532	10.61079188	10.73359869	10.75896007	10.73886126	10.94861793	10.76061372	10.50798767	10.60754227	10.67418795	10.83658361	10.84257344	10.82837526	11.10159189	11.29677197	11.05381689	11.18077528	11.00677834	11.05896353	10.97886154	10.82791612	10.68934242	11.14596396	11.0340564	11.0185558	10.87251199	11.04389465	10.84086609	10.47960395	10.64373641	10.61418473	10.44336327	10.54147647	10.51605293	11.12190966	10.9770937	10.99266175	11.08409265	11.00160902	11.01085925	11.02722088	11.04770741	11.11996088	11.04791074	11.0922343	10.89436586	11.13411861	11.12617793	11.19481647
"1415890_at"	9.339829774	9.376032543	9.486197928	9.373789013	9.450567755	9.430746475	9.370761131	9.559016817	9.424262272	9.487803109	9.305856977	9.405802778	9.317607889	9.463355911	9.33488056	9.331142006	9.341709735	9.39891426	9.400642099	9.558398028	9.307407428	9.405846703	9.411186843	9.490079598	9.498030189	9.467914887	9.541654235	9.7612459	9.538655634	9.511321136	9.586327326	9.495852149	9.532691747	9.462200901	9.394098125	9.546390474	9.492532978	9.550625972	9.509367591	9.345392221	9.403483239	9.512748185	9.359672933	9.431746369	9.570359964	9.558897356	9.44167865	9.396794696	9.387234036	9.287314512	9.240154395	9.424387784	9.324929082	9.501615291	9.420004119	9.499175047	9.383681199	9.424528771	9.358820646	9.301310599	9.248311535	9.243880882	9.37102843	9.484941939	9.486450821	9.539015625	9.370380259	9.225998594	9.425597561	9.241561534	9.203419195
"1415891_at"	10.55109823	10.53036562	10.75211747	10.59980555	10.61087813	10.74414983	10.53655526	10.58949584	10.5170875	10.57776234	10.55241842	10.5796819	10.59908116	10.52813759	10.62862613	10.59019409	10.57399382	10.58652699	10.55379507	10.52502859	10.57555712	10.55146042	10.61438285	10.50530537	10.45839511	10.60599351	10.50486735	10.65344779	10.43029367	10.557021	10.61243897	10.55295203	10.48433442	10.5816985	10.44730659	10.50405253	10.53609568	10.65013063	10.66608638	10.50338306	10.66078	10.53434379	10.44510735	10.62110654	10.50211767	10.560441	10.54924382	10.45020056	10.43586791	10.3860364	10.55302923	10.52986097	10.50920783	10.49333932	10.49693485	10.44135777	10.42496432	10.49988784	10.46892713	10.59265936	10.52550188	10.47824365	10.4692324	10.47911715	10.49373644	10.50735619	10.55096711	10.36766804	10.46376404	10.5287552	10.50818125
"1415892_at"	6.40251631	6.533992091	6.607816558	6.499929096	6.494978148	6.769611402	6.579497612	6.893714122	6.570411395	6.52514531	6.326731157	6.514539405	6.51417243	6.648175838	6.396988606	6.364331553	6.777406157	6.559572965	6.696405334	6.491226121	6.506102063	6.550089961	6.598150063	6.523486583	6.525961537	6.581223029	6.279180844	6.584605822	6.313124315	6.220311236	6.673361044	6.415760248	6.435568236	6.640990681	6.540226788	6.212272916	6.454607016	6.631150495	6.580755813	6.395491093	6.427226004	6.456035	6.309811713	6.555271503	6.295473489	6.546592722	6.512213483	6.528702705	6.678929104	6.246395058	6.523584208	6.612339495	6.702861654	6.630517292	6.642651669	6.520946014	6.684517021	6.463500194	6.750899301	6.643187237	6.585569056	6.653760512	6.626973562	6.615024263	6.405351291	6.525748232	6.597249995	6.594693443	6.59947189	6.275252849	6.575213004
"1415893_at"	6.050073075	6.00692721	5.507608443	5.926926048	6.08290929	5.669723385	6.301598536	6.226053047	6.335551741	6.117958771	6.244606109	6.085000588	6.182565075	6.068311511	6.023971048	6.224870937	6.058983078	6.21427581	6.055093597	6.337858508	5.955923965	6.269027649	5.93832642	6.108354535	6.089509759	5.986462241	6.312178904	6.010886353	6.164224246	5.976347142	5.972595994	6.121045748	5.927809207	6.093284225	6.153437098	6.096398855	5.954738329	5.79003334	5.5024996	5.869277195	5.546073326	5.796394633	5.9098746	5.755736791	5.976964424	6.240939173	6.188599228	6.06488118	6.167330361	5.873353673	6.327734733	6.13284188	6.316165075	6.185684005	6.203338008	6.379832724	6.368808742	6.115734644	6.20173749	6.120867008	6.239109669	6.177675983	6.118997639	6.03693249	6.213529522	6.101342748	6.095436776	5.896901669	5.848489635	6.141491754	6.11036287
"1415894_at"	7.370255817	7.341706068	7.548719116	7.335890337	7.416831743	7.557294431	7.191061242	7.346678486	7.320958547	7.332958866	7.287063523	7.211106851	7.351913569	7.261647548	7.2085441	7.367185874	7.380258501	7.283546687	7.391641426	7.358626206	7.239103622	7.25089696	7.358346501	7.374942694	7.4671725	7.462126382	7.354734724	7.546989109	7.491294827	7.282767529	7.412213127	7.326709996	7.491617426	7.406764438	7.35631376	7.459813567	7.499414594	7.500630266	7.555579657	7.208857782	7.418137631	7.37590816	7.406703583	7.596089143	7.378510182	7.342498918	7.444165308	7.367181709	7.301052547	6.98159659	7.288593433	7.255216918	7.435132296	7.246777114	7.416032697	7.387347592	7.419321369	7.303290782	7.297459122	7.328519159	7.005831807	7.280951114	7.175402102	7.50642625	7.312949672	7.205037849	7.211522745	7.272838196	7.412600744	7.178406575	7.27349147
"1415895_at"	13.25270857	13.28233685	13.11800202	13.2995721	13.26432091	13.16195867	13.36075648	13.26684842	13.2724869	13.27334152	13.26432091	13.35039965	13.28242021	13.28260633	13.34252963	13.26979067	13.22730717	13.26814267	13.24184903	13.17857341	13.32940473	13.29297311	13.18496811	13.32597309	13.24893857	13.12603341	13.25935174	13.14310353	13.26797423	13.30389511	13.24572072	13.30260486	13.22919995	13.22857377	13.29101554	13.25361656	13.14752611	13.10008546	13.09533944	13.26718249	13.15448205	13.21547715	13.23967915	13.27754215	13.12225914	13.25916494	13.19412761	13.26928783	13.27225057	13.38219326	13.34836712	13.31921242	13.2577144	13.29517354	13.25167028	13.33511636	13.27121501	13.25270464	13.29498224	13.30791347	13.28469543	13.32756784	13.29754665	13.20929961	13.23411725	13.27695202	13.31731038	13.31537699	13.20634207	13.33359298	13.22812363
"1415896_x_at"	13.23704125	13.24117666	13.10930114	13.28534597	13.23413225	13.15728123	13.32144586	13.2288567	13.21630338	13.22583545	13.24474326	13.32474797	13.29437759	13.24822901	13.3050683	13.23401545	13.17554929	13.24321483	13.23402885	13.1735336	13.29583755	13.25305429	13.16438467	13.28748734	13.21768099	13.0854183	13.22055699	13.10554915	13.26094395	13.24153853	13.21137312	13.2424671	13.18541695	13.21399991	13.25075165	13.22964652	13.13769895	13.07219086	13.06708682	13.24629976	13.13003484	13.18759051	13.22193773	13.21974061	13.1143375	13.21290172	13.18204576	13.22521145	13.22234009	13.37505513	13.31506821	13.27829822	13.22433972	13.24923487	13.23285899	13.31463638	13.23996964	13.23625445	13.27495467	13.27083646	13.26018521	13.27877829	13.24898282	13.17902026	13.22173172	13.25667434	13.30399827	13.28002155	13.18100044	13.30806791	13.21223175
"1415897_a_at"	8.579995243	8.739135112	8.504544326	8.730421553	8.596524394	8.705042834	8.833407462	8.756514759	8.671307936	8.615579963	8.866409346	8.885315435	8.782947275	8.739647044	8.698520528	8.776820223	8.610906287	8.594549286	8.618681601	8.621003957	8.778425446	8.731863681	8.799686255	8.839584075	8.876866894	8.755004978	8.772533773	8.783165314	8.574576175	8.828648242	8.907091894	8.815491461	8.721164363	9.112750473	8.867178933	8.750619035	8.753869373	8.785829485	8.761621963	8.869737252	8.869192229	8.951221395	8.666914262	8.933421652	8.585621005	8.722468523	8.8285436	8.623288782	8.475216714	8.803425879	8.791227829	8.709871915	9.031180778	8.759616356	8.818298017	8.711605893	8.534022236	8.65816892	8.709783675	8.719959476	8.838276078	8.686257677	8.784983084	8.57593439	8.592322389	8.628409552	8.669913944	8.395588189	8.559170376	8.777065186	8.804907794
"1415898_at"	3.863196348	3.640413911	3.474137181	3.550667422	3.709713039	3.630627708	3.568188639	3.584676587	3.636389786	3.582685287	3.530953389	3.555281679	3.713034384	3.714412372	3.603621422	3.537146629	3.515883164	3.633922573	3.785440664	3.657229762	3.658039697	3.634516643	3.630114675	3.648669436	3.582483494	3.699190949	3.638379312	3.695995368	3.585532125	3.68269703	3.58510397	3.476693195	3.468828839	3.64368648	3.669554711	3.73614166	3.70363489	3.741793679	3.828561323	3.683139005	3.520646454	3.715777925	3.559648372	3.478123197	3.68056948	3.462635546	3.611922234	3.642004605	3.644295001	3.570175259	3.688772416	3.65583406	3.51899396	3.631678433	3.68149469	3.79070318	3.581784218	3.557793176	3.569799161	3.525097737	3.706041416	3.629935028	3.626361524	3.576782355	3.46035093	3.743761382	3.526728198	3.847259577	3.557078682	3.609797526	3.730572644
"1415899_at"	6.551139627	6.326086829	6.564584572	5.598825531	6.005672728	6.109321981	6.481409936	6.287204681	6.322460494	6.494148493	6.553714042	6.694573537	6.379975404	6.776292674	6.56820577	6.787671212	6.521298691	6.399605407	6.67477726	6.766154949	6.616899864	6.634175341	6.743254377	6.485098274	6.719328587	6.655350425	5.751678983	5.788464866	6.108874645	5.929749279	6.045566905	6.040646775	6.278058934	6.466063742	6.246867677	6.302923844	6.455716728	6.141747389	6.294144178	6.405143579	6.269161612	6.409233401	6.462292838	6.520871625	6.580850409	6.51844465	6.322599933	6.401126737	6.569202006	6.401097547	6.431785323	6.215037386	6.200359412	6.295645488	6.381520291	6.263508033	6.624243868	6.65724622	6.855987339	6.941927727	7.026283664	6.758767086	6.5581633	6.56223235	6.596779396	6.634081654	6.828287874	6.62608507	7.010640703	7.117128936	6.776302051
"1415900_a_at"	6.406724401	6.622105706	6.562683796	6.633136309	6.522472502	6.655197812	6.716950042	6.728508648	6.761540617	6.649587232	6.577974523	6.517250578	6.598540915	6.414270392	6.496296248	6.604458526	6.442439883	6.523681752	6.555383245	6.709566797	6.581374338	6.528870821	6.460830965	6.516909418	6.503827933	6.4022723	6.725376833	6.643989526	6.77247592	6.717792779	6.401434316	6.543545407	6.336149029	6.312387972	6.480737023	6.493848642	6.312729375	6.458587728	6.28908704	6.349122042	6.480130104	6.490696445	6.120496541	6.497298746	6.370086564	6.550744797	6.588300895	6.477097771	6.707329154	6.492691876	6.538170415	6.66419753	6.51308662	6.506734958	6.555951779	6.590388155	6.508922663	6.418202649	6.547154985	6.789114478	6.478806039	6.459131761	6.417567728	6.34122752	6.343041228	6.598895664	6.514940721	6.7037401	6.312296082	6.289876576	6.369248696
"1415901_at"	8.017399288	8.124589342	8.166124694	8.041177199	8.06318078	8.041110831	8.242673674	8.080838577	8.023172797	8.151945023	8.139084858	8.210820862	8.129416105	8.184278896	8.128213689	8.117340977	8.123378049	8.190706978	8.20432903	8.124670806	8.122251611	8.153606617	8.114869577	8.046979389	8.040903454	8.15810006	8.047275239	8.170106176	8.020564666	8.104627226	7.964999526	8.071241295	8.107375348	8.034917932	8.105440773	8.241402984	8.066851965	8.078884134	8.067962736	8.059166416	8.001180932	8.064848027	8.176549303	8.235558703	8.24047612	8.163934556	8.155880853	8.273111496	8.335002039	8.425141737	8.098725911	8.212432343	8.125596452	8.313466855	8.161389117	8.178302186	8.345297479	8.311084395	8.349246562	8.279587866	8.161455097	8.358295554	8.317478167	8.424883416	8.352479511	8.308682583	8.267490487	8.345369619	8.397744388	8.392093579	8.347426007
"1415902_at"	4.192025681	3.873324227	3.941713398	3.909219535	3.929805725	3.952706606	3.972237698	3.945344901	3.945937263	4.014694534	3.890478939	3.845424547	3.900839212	3.976414096	4.034291456	3.991955124	3.857732467	4.107226861	3.920478198	3.830245156	4.058464484	4.180984152	3.919696738	4.075972764	3.784991169	3.871728304	3.649095547	3.777202541	3.869897569	3.967989142	3.901543527	4.015379662	3.842130856	3.790840247	4.05906743	3.74763186	3.992268768	3.74552595	3.750987817	3.885497862	3.765777999	3.938643932	3.953812262	3.777439903	3.851946975	3.997072688	4.010875266	3.969871557	3.737782933	4.21748344	4.226275528	3.873680345	3.885902743	3.947992791	3.921639735	4.025309486	4.110844444	4.004801808	4.108763437	3.997630931	4.071005473	4.261712289	3.937287616	3.78348696	4.138874232	4.004079528	3.974683697	3.977446319	3.895261254	3.998096746	4.106863204
"1415903_at"	8.210890786	8.168841723	8.552399245	8.356903245	8.292732307	8.429985911	8.349887803	8.164448561	8.21117083	8.344216382	8.159108453	8.352944002	8.220664696	8.054557602	8.273694594	8.37202545	8.278564566	8.261932762	8.157064586	8.296834602	8.310068393	8.17461523	8.282794727	9.26435233	9.329830939	9.523796291	9.505051634	9.349413597	9.402758523	9.278011723	9.236005511	9.237062427	9.36809522	9.249127803	9.195198279	9.278479521	9.409827524	9.544187986	9.612196397	9.347898709	9.618176201	9.297086823	9.18962128	9.400976554	9.371294524	9.275168619	9.212332662	8.279326324	8.236508283	8.324653912	8.306363738	8.271000111	8.27900942	8.189652355	8.176731344	8.260359259	8.122643659	8.193536307	8.240410345	8.165364551	8.31202801	8.317804503	8.283201142	8.436922745	8.270583174	8.322222384	8.182734406	8.105191333	8.384290431	8.264966736	8.276146858
"1415904_at"	9.462127842	9.482987642	9.26967437	9.476501179	9.393660607	9.359207194	9.239038723	9.169032423	9.236036238	9.177123126	9.464208059	9.22175983	9.469974706	9.47620315	9.388523314	9.44513983	9.410704529	9.395212445	9.130872104	9.105352165	9.270152859	9.159298991	9.174946866	8.248339589	8.374907977	8.153907289	8.252223424	8.247446718	8.20880578	8.381643214	8.239547943	8.273553442	8.212192354	8.261305208	8.116093755	8.251493886	7.978771122	8.105470114	7.851029362	8.427173267	8.243712778	8.338492684	8.031599759	8.209094067	7.947344949	8.07683465	8.206491555	9.390723348	9.339245187	9.502941697	9.430298947	9.532166115	9.512119518	9.32589446	9.199034813	9.02221203	9.026319915	9.131991922	9.074654214	9.427804894	9.391559513	9.457820435	9.197183589	9.268977922	9.245404967	9.181590648	9.077748684	8.995989497	9.04911633	9.141711841	9.100145221
"1415905_at"	4.082711869	3.873504014	3.973404303	3.928693559	4.083701954	4.0150873	3.955011639	3.94585623	4.355920126	3.862023287	3.857603423	4.154596881	4.122482025	3.984448084	3.88200467	3.934858878	3.735496228	3.803778006	3.726034789	3.824953193	4.160693619	4.000896854	3.943518609	3.909496112	3.942514513	3.879795941	3.848414901	3.866881172	3.884826828	3.917534491	4.06019359	3.982592812	3.93966451	3.970273181	3.568761012	3.756185032	4.009460167	4.037598839	3.923895307	3.91041519	4.082040568	4.095623188	3.961025685	3.622049511	3.974075696	3.810601049	3.959990058	3.709320248	3.910949652	3.845701072	4.036369119	3.916655895	3.921092141	3.960139199	3.680323965	3.907281037	3.613422287	3.975760095	3.695218821	3.993772431	3.880425596	3.977206921	4.035645172	3.681008901	4.168718625	3.835632817	4.107071214	3.995381769	4.027911726	4.117822509	4.041218938
"1415906_at"	13.12667876	13.10530025	13.17772326	13.12718293	13.10930114	13.17536714	13.14471779	13.08118261	13.08990938	13.09607329	13.10190619	13.08875445	13.06556488	13.13630889	13.15785578	13.12783298	13.06462451	13.07689585	13.13197925	13.08120528	13.14691052	13.11373271	13.13648993	13.10552712	13.09812988	13.16458884	13.08249989	13.08643133	13.02880323	13.12276607	13.06098098	13.07920516	13.13027299	13.14382929	13.09321084	13.0943399	13.01785747	13.19620815	13.1887125	13.12249581	13.15948505	13.04221651	13.14519846	13.10536379	13.03974466	13.06876848	13.07561515	13.10868961	13.06302289	13.12921616	13.10904722	13.11572015	13.1524335	13.19940722	13.06095689	13.12402316	13.07732866	13.0880281	13.07304263	13.14327566	13.12423737	13.12882626	13.17156033	13.08120528	13.06934119	13.14086312	13.11572202	13.12758976	13.05346737	13.13362601	13.1366126
"1415907_at"	7.536154128	7.607504109	7.94209252	7.545917599	7.660039066	7.660834253	7.589771738	7.692178961	7.757341483	7.772856813	7.675093649	7.232852391	7.742480724	7.678019555	7.738815704	7.534299894	7.793393886	7.737216842	7.848885105	7.938526472	7.750490014	7.781581546	7.724927132	7.809003113	7.731382319	7.934941725	7.703969924	8.009456723	7.74145264	7.739830121	7.618155741	7.671657612	7.842039121	7.873270073	7.864526183	7.904095659	7.841564858	7.887010126	7.880345051	7.703783614	7.728991173	7.757433878	7.901286206	7.973640588	7.91452486	8.048788435	7.807125527	7.726921619	7.667380279	7.831592375	7.576359728	7.652236162	7.73479895	7.808125607	7.698878202	7.56923807	7.748876876	7.831336205	7.931816887	7.747487297	7.794753092	7.949134493	7.934118362	7.954790102	7.941244355	8.009136595	8.004238872	8.167533699	7.889691765	7.74042467	7.838797705
"1415908_at"	10.57494042	10.54324294	10.56213496	10.43112664	10.42610372	10.51081856	10.5458078	10.52733517	10.51896086	10.5456758	10.47856712	10.47786275	10.56831911	10.62084685	10.53957763	10.43080147	10.54412772	10.49373405	10.58223472	10.70263972	10.48472422	10.57818399	10.59927279	10.4680205	10.58773468	10.69473798	10.47868289	10.53314544	10.29383471	10.50974586	10.52846141	10.49974121	10.58093998	10.53648073	10.51471036	10.69087629	10.73261783	10.69178514	10.72684636	10.61054845	10.55403662	10.634035	10.58200162	10.67956978	10.46937925	10.34227934	10.53695253	10.51960125	10.65230411	10.48324739	10.31566055	10.44438063	10.58448767	10.41972412	10.58193483	10.43871691	10.54546082	10.45536873	10.47054872	10.56165411	10.45628932	10.42852404	10.5831944	10.44355453	10.43186661	10.49053545	10.42103297	10.46020555	10.51214054	10.48412968	10.68819517
"1415909_at"	9.640260456	9.823556248	9.502311213	9.621040398	9.535370503	9.255676993	9.518610424	9.474408707	9.520451821	9.861638073	9.838976465	9.884815724	10.20038503	10.01005677	9.94175187	9.882470015	9.918953053	9.780837773	10.02593897	9.905667706	9.980940669	10.1539765	10.07702589	9.845057277	9.739223364	9.366918985	9.633988075	9.640933672	9.688249179	9.526193081	9.584057523	9.606823896	9.796537719	9.868810463	9.92242822	10.11946258	10.00009291	9.661037829	9.769124385	9.935234764	9.595812673	9.792679464	9.846824232	9.922786033	10.04632956	10.0235617	9.850634146	9.646266202	9.816037773	9.889069036	9.530072429	9.519921111	9.521340396	9.534725954	9.401016127	9.392286727	9.808044295	9.783943836	9.836821153	9.975987978	9.889904672	10.01181452	10.05763801	9.850767071	10.02699472	9.808915408	9.983734579	9.893269769	9.98799114	10.00627544	9.941306533
"1415910_s_at"	8.566024208	8.634270163	8.436156878	8.671965619	8.673738992	8.449035235	8.674899802	8.648360518	8.612753536	8.508790761	8.585335812	8.660152104	8.575609285	8.724333611	8.599106076	8.620123961	8.599474468	8.686403431	8.629368707	8.663005143	8.609714858	8.620747368	8.629653463	8.433664362	8.343214895	8.283802204	8.466094628	8.487324192	8.418161885	8.471294261	8.466830659	8.476476518	8.447778514	8.423433192	8.322419492	8.418103627	8.373692028	8.248163149	8.210242768	8.332621532	8.237569665	8.535016095	8.456282892	8.2959386	8.382503832	8.47005797	8.399903795	8.647853428	8.495540382	8.571845352	8.789501468	8.686355918	8.683095159	8.684994227	8.64259238	8.585554262	8.619087994	8.541950138	8.62234005	8.686064899	8.677908585	8.671302708	8.601124284	8.583768979	8.619853849	8.619335765	8.631529855	8.709254984	8.621263721	8.684726026	8.674348488
"1415911_at"	10.58461347	10.65250287	10.56801623	10.57102949	10.6575975	10.58267041	10.64367358	10.65371235	10.73774857	10.67672811	10.6799817	10.60611607	10.64294601	10.66866987	10.64847527	10.63879332	10.58391764	10.69710381	10.67971795	10.69510263	10.55543959	10.66043774	10.57843607	10.62780929	10.66016904	10.62137064	10.70573716	10.71237509	10.65708392	10.66590423	10.61064847	10.6413055	10.73427652	10.67418138	10.66590423	10.63142929	10.6786918	10.64347321	10.6581123	10.67368248	10.67053309	10.69915376	10.67803126	10.7391422	10.60979708	10.65311743	10.67033108	10.7465657	10.64975176	10.77184089	10.7077453	10.6426666	10.68719516	10.63081044	10.70101081	10.79600528	10.77342364	10.72417554	10.70916618	10.69299194	10.74338082	10.61440113	10.72506317	10.59637314	10.66747681	10.73072342	10.6979536	10.59000537	10.71249994	10.67418138	10.68402634
"1415912_a_at"	11.14203807	11.24186745	11.35736037	11.32272969	11.31537424	11.3758909	11.20132418	11.16774461	11.0992061	11.12367036	11.26355091	11.22214135	11.14015264	11.36891853	11.33129801	11.19577117	11.25623683	11.06798058	11.19565836	11.16167221	11.19986664	11.1650044	11.31792946	11.24138566	11.27174403	11.24574927	11.06520514	11.14500476	10.99481813	11.16136715	11.12526556	11.17022445	11.17113558	11.29474705	11.19329862	11.2131543	11.0313273	11.21480562	11.30546417	11.17500897	11.19795848	11.14953397	11.21313965	11.20882658	11.20193673	11.06871492	11.05889111	11.11545676	11.04088145	11.1021893	11.26004949	11.25992195	11.33806493	11.46617837	11.26398179	11.08714068	11.09534144	11.13598951	11.09468009	11.19098972	11.24931502	11.2916692	11.41068332	11.30257924	11.27057236	11.14466187	11.10733044	11.13405579	11.1571185	11.19791244	11.21433486
"1415913_at"	5.675947266	5.750031566	5.558675504	5.869143304	5.702869162	5.397224906	5.988644169	5.868814683	5.692337456	5.742546912	5.766159342	5.755955581	5.879334362	5.770486836	5.845416845	5.81001265	5.805474921	5.826144547	5.668444957	5.706046388	5.799451463	5.849189801	5.948800272	5.924866313	5.822391081	5.595261551	5.442937391	5.533563872	5.753340623	5.620195419	5.579450549	5.717681189	5.6589694	5.816819496	5.793691991	5.954471389	5.978987066	5.647226849	5.640518749	5.789645041	5.450649739	5.837803658	5.604861475	5.728513704	5.804147892	5.786267791	5.745369068	5.413714973	5.741898444	5.719256517	5.793672865	5.710083297	5.49972088	5.715284276	5.454212036	5.528885757	5.758242177	5.918508992	5.807713467	5.972642829	5.769251544	5.938977468	5.719603216	5.777699007	5.746543026	5.857819938	5.883418611	5.557618129	5.904909919	6.006717704	6.025859477
"1415914_at"	10.20641564	10.22241597	10.10158991	10.2754718	10.22769791	10.11713771	10.22522295	10.36160257	10.19768676	10.24974614	10.2362697	10.33958642	10.29557541	10.26516602	10.2379291	10.25288985	10.2462234	10.32345199	10.30528731	10.30513533	10.28999463	10.24991121	10.28096364	10.24855475	10.19082291	10.06555518	10.25083192	10.24647428	10.2982331	10.25222144	10.22992457	10.28078512	10.21794821	10.20982402	10.26628061	10.22303823	10.2688445	10.11362184	10.00517288	10.29276835	10.14152951	10.24918676	10.14521715	10.31383017	10.26430771	10.28827488	10.32711807	10.20508404	10.30700209	10.16536634	10.3051423	10.29548836	10.18651675	10.22737033	10.16519847	10.21969928	10.20839805	10.26161838	10.23984644	10.29733808	10.30194295	10.34500307	10.20890356	10.14868305	10.22204302	10.37900412	10.32725266	10.23745912	10.22143354	10.26392813	10.25152358
"1415915_at"	10.28505103	10.24972969	10.28638827	10.35199887	10.32736045	10.30399001	10.36929573	10.37935626	10.32384166	10.28760595	10.34326622	10.360359	10.37128613	10.35713802	10.37472945	10.40249483	10.29071547	10.34272646	10.34173152	10.32986875	10.2452095	10.30830582	10.28720632	10.28481446	10.26627266	10.30742397	10.30233713	10.36793291	10.41428131	10.29819491	10.27579898	10.28353583	10.27914705	10.24881753	10.2786694	10.18665021	10.26920054	10.24750341	10.18357185	10.29956081	10.19910825	10.25442889	10.25598053	10.30794603	10.29694846	10.38762403	10.30127293	10.35681396	10.37958287	10.3171089	10.40726083	10.42136027	10.35387332	10.38326429	10.34955602	10.42915814	10.33235281	10.37967071	10.37155388	10.3470455	10.34199569	10.41105506	10.37798516	10.29580962	10.35225183	10.34727417	10.40174982	10.28200599	10.3066142	10.29529758	10.28724204
"1415916_a_at"	9.013859907	8.921268842	8.645620851	9.029723266	8.950376136	8.770960281	8.994111321	9.001928566	8.862406073	8.820857003	8.950347905	8.937964705	8.885306429	8.977489632	8.967046053	9.010935706	9.02102924	8.908394337	8.90793598	8.91137281	8.92216367	8.876279575	8.924211906	8.952169622	8.992294293	8.69284077	8.886038017	8.754262651	8.813314526	8.938329405	8.915554931	8.817777096	8.903486909	8.886598366	8.95768645	8.877121021	8.797049891	8.661192275	8.52548111	8.911566065	8.738640599	8.855372564	8.92566554	8.953542265	8.85257175	8.914837919	8.795596791	8.944851393	8.910087601	9.026633894	8.944694278	9.009262069	9.068188439	9.075179243	8.978319806	8.958221249	8.924051466	8.988691756	8.923230678	8.872864482	8.953602325	9.058987232	8.987344159	8.904077602	8.977345553	8.914457875	9.014463409	9.00557921	8.82586819	8.853328435	8.903433908
"1415917_at"	7.771883031	7.868443296	7.82357812	7.815628717	7.696769828	7.741403494	7.817281133	7.811377082	7.834569841	7.676596358	7.750048307	7.771286654	7.79701471	7.763223866	7.876230004	7.786488313	7.839505304	7.866711848	7.900551068	7.865613991	7.845678585	7.792250703	7.739534708	7.741944448	7.845527065	7.844520192	7.846609049	7.835981926	7.905530704	7.840555763	7.834719761	7.60831445	7.757985873	7.797906564	7.76673425	7.708924207	7.738820953	7.79853013	7.731909939	7.697096242	7.767096338	7.764104801	7.832315869	7.724304388	7.717466977	7.805322342	7.746234097	7.843654871	7.922314041	7.816150087	7.890411745	7.77553495	7.866009797	7.763839457	7.799961297	7.912509804	7.885639107	7.871539713	7.928142933	7.813354435	7.868724865	7.780341393	7.834317932	7.734998039	7.747688109	7.868777136	7.92299879	7.909541684	7.741219973	7.769650476	7.909762754
"1415918_a_at"	11.98370709	12.04530449	11.86478562	12.06445842	12.08822392	11.87374146	12.11545961	12.10677846	12.0994471	12.0821998	12.07506686	12.1396185	12.09364969	12.04900288	12.07813166	12.03500344	12.07380035	12.0992539	12.12378527	12.0767434	12.07251132	12.07468526	12.11312218	12.0742215	12.00859114	11.86676949	12.01837925	12.06386123	12.08327759	12.00940034	11.97424037	12.00514942	12.00933023	12.01070532	12.00887811	12.0225036	12.03162361	11.80790027	11.7885169	11.98511972	11.80214292	12.01091361	12.07808153	12.10126516	12.07570083	12.08120424	12.06254431	12.11024263	12.11746406	12.08339448	12.13364061	12.10208768	12.11739909	12.11407631	12.1236659	12.15093111	12.13833733	12.07828903	12.1462638	12.12642073	12.11545961	12.15240561	12.11686526	12.10168958	12.13040196	12.18738816	12.22184934	12.11791251	12.08934503	12.12591243	12.10111066
"1415919_at"	9.787745805	9.823879156	9.785985424	9.811197655	9.813647738	9.760998107	9.788830719	9.806426673	9.830062578	9.77292017	9.706375488	9.799518235	9.760457764	9.877797071	9.850453054	9.799317296	9.858288284	9.804613858	9.824902091	9.79479054	9.798256577	9.79962871	9.813467183	9.792460299	9.805436369	9.696623098	9.747909621	9.913972924	9.767879623	9.743737649	9.773442822	9.645294055	9.762785722	9.809409093	9.76169769	9.773766924	9.802831833	9.753783996	9.737046269	9.727815555	9.54141903	9.711703481	9.836191541	9.604126828	9.836302291	9.795553052	9.73744322	9.86021313	9.717443138	9.822149731	9.785926754	9.791894175	9.895016351	9.789973627	9.743744179	9.765545746	9.815963872	9.766205246	9.813607589	9.831521565	9.764927689	9.826589335	9.897130947	9.899261564	9.884631072	9.878255232	9.846951162	9.891208419	9.801208935	9.797660636	9.845291528
"1415920_at"	10.36481005	10.37735515	10.37741048	10.28238386	10.29053557	10.45454829	10.25564228	10.42705592	10.34840037	10.43750921	10.34794759	10.33184629	10.43713332	10.38594893	10.30593357	10.40348349	10.42947119	10.37515964	10.32859351	10.40143224	10.30467511	10.42017308	10.29276362	10.42402318	10.41319604	10.58680638	10.46087035	10.46446259	10.44705824	10.35240939	10.47202128	10.40924599	10.46454579	10.4605332	10.43327298	10.46065558	10.46368665	10.54827921	10.54656194	10.49302558	10.62166317	10.52426195	10.36552328	10.44789305	10.43274765	10.51143837	10.47802039	10.38172973	10.47318759	10.31087906	10.37133944	10.39416323	10.35605196	10.35890008	10.4358611	10.32810642	10.49333506	10.39091235	10.4094797	10.47990349	10.40933842	10.39679113	10.40048757	10.38326082	10.4065028	10.32262331	10.41825432	10.39655419	10.43003805	10.34206596	10.41830821
"1415921_a_at"	6.45134125	6.749590254	6.388384709	6.600950023	6.590152082	6.281158563	6.443373114	6.526097195	6.488518901	6.649587232	6.526010542	6.756260935	6.851971638	6.649169381	6.743625712	6.742652361	6.711596451	6.720022953	6.595944634	6.63524253	6.656028352	6.851248425	6.709409578	6.562273354	6.618183601	6.253701239	6.602684086	6.684221516	6.594346315	6.347448402	6.538448514	6.470615939	6.52486573	6.363881981	6.548036841	6.650923213	6.424132415	6.075832569	6.018559157	6.419612874	6.234352475	6.569623018	6.42952575	6.401805144	6.46156501	6.563487256	6.492795089	6.590451427	6.633741767	6.350254954	6.592291234	6.782429201	6.541806532	6.407230831	6.295195961	6.481632163	6.642006529	6.518475576	6.477620194	6.632111133	6.421228544	6.446519156	6.439964457	6.578342332	6.484479604	6.641630426	6.383359456	6.409166922	6.38196654	6.469469033	6.514425907
"1415922_s_at"	8.59698086	8.596814889	8.788515658	8.548948923	8.767632939	8.828736325	8.523277823	8.759207254	8.733590054	8.590801784	8.478220961	8.576839233	8.469619283	8.583732376	8.478227817	8.550098986	8.698317184	8.641561339	8.609712161	8.74830037	8.480134965	8.527132053	8.655701436	8.660063577	8.688839594	8.778494663	8.601529106	8.827701415	8.698933343	8.730571167	8.659320655	8.745859181	8.636636157	8.561266845	8.399716917	8.474292597	8.660451288	8.653552131	8.595426897	8.461182732	8.625117219	8.560334932	8.541617023	8.667814227	8.606796544	8.450090629	8.634740703	8.668046614	8.744923427	8.392760789	8.642259082	8.717405424	8.743680934	8.658688752	8.860229856	8.670928403	8.742167839	8.619274206	8.714480759	8.68505016	8.502494501	8.516499474	8.643707665	8.797494883	8.623814888	8.866511896	8.778062709	8.60344274	8.712643341	8.624668945	8.610092636
"1415923_at"	11.68300223	11.74401087	11.76931506	11.7199956	11.75846198	11.69645624	11.69552578	11.78001979	11.72669393	11.76769667	11.67267536	11.74903531	11.85684392	11.72789786	11.73227763	11.64210321	11.78379234	11.7847479	11.7883989	11.78668736	11.7181847	11.72968499	11.76620904	11.62066809	11.15735593	11.39824212	11.59882564	11.58782092	11.53623052	11.20773219	11.47596119	11.54902409	11.71349928	11.21638896	11.41894071	11.43019819	11.68464363	11.38934697	11.23160724	11.45608478	11.33019926	11.32357333	11.43809489	11.52278161	11.57690371	11.55703995	11.64053471	11.65545124	11.71832424	11.64580903	11.62957176	11.69518473	11.69198633	11.63981479	11.73122093	11.70752063	11.73690488	11.64165109	11.73715186	11.69311435	11.70090385	11.63469413	11.70974368	11.68141537	11.66710608	11.60656168	11.67277691	11.6641166	11.66771103	11.67914047	11.76656768
"1415924_at"	3.41491061	3.382374178	3.546167988	3.547352253	3.552345842	3.492841769	3.819880402	3.207978874	3.36926894	3.41674046	3.444918093	3.55044191	3.504582605	3.495305567	3.514535828	3.789729808	3.528565554	3.392740391	3.437238213	3.394043397	3.328386938	3.777439903	3.514597912	3.413671284	3.436265643	3.480536885	3.267790246	3.403500839	3.512303341	3.587076227	3.490088461	3.548740744	3.540859646	3.5135175	3.421584834	3.541590489	3.311957303	3.626333061	3.376539352	3.375804035	3.62620282	3.615287224	3.418246932	3.668392499	3.417558437	3.477336355	3.482430767	3.495845676	3.437247098	3.510246566	3.581636754	3.407124057	3.366641787	3.68900229	3.298236791	3.701043421	3.481728787	3.712158963	3.586017777	3.496385786	3.457650637	3.746987423	3.590676075	3.519924363	3.512066974	3.662267215	3.428526195	3.36437685	3.359791138	3.60344109	3.636275729
"1415925_a_at"	7.604379733	7.627687965	7.932242677	7.5630127	7.616904425	7.835534372	7.649953062	7.729741419	7.598104633	7.735434698	7.654748379	7.733678411	7.568529975	7.73759928	7.791321786	7.52643792	7.742422727	7.762279024	7.791488482	7.867665717	7.523854664	7.664974501	7.606861236	7.715355383	7.791474123	7.90102236	7.718820418	7.977712745	7.800001346	7.558284173	7.676690613	7.667341447	7.633745601	7.864882049	7.830894551	7.811242519	7.741115471	8.018125626	7.94043072	7.547830524	7.830190006	7.710376638	7.798198791	7.850558678	7.767596537	7.898372599	7.715989576	7.847093802	7.747714851	7.577116944	7.40443754	7.680597441	7.666187083	7.763291306	7.574835297	7.677716905	7.672341012	7.764970197	7.689047077	7.559785954	7.832172996	7.728225249	7.835237036	7.947185251	7.79446361	7.913856743	7.662770575	7.77829791	7.727683256	7.564186311	7.541696508
"1415926_at"	7.9208382	7.884462731	8.130831109	7.932148944	7.969900969	8.165007165	7.81980192	8.069212001	7.899687291	7.99417888	7.994732658	7.922589237	7.957025157	7.858501555	8.046952772	7.898106631	7.954293323	7.956695764	8.058624043	8.044589299	7.928761891	7.905779062	7.944330873	8.062911585	7.967341217	8.224565623	8.068878602	8.2104981	7.944660266	7.810425516	7.93806521	7.921623387	8.099525764	8.039326637	7.878841694	7.988955702	7.99264011	8.209779037	8.164110827	7.960676991	7.988530575	7.84771702	8.162453752	8.073815598	8.00530298	8.137972381	8.150593023	8.102551312	7.917981122	7.906346666	7.785309247	7.862357335	7.899646665	8.122621697	7.888251982	8.124727032	7.98122377	8.072965737	7.916137672	7.835579849	7.911100417	8.055772488	7.979703534	8.230596083	8.131352875	8.014095938	7.953241436	8.01320271	8.159805974	7.819576679	7.865634552
"1415927_at"	4.762046769	4.944743079	4.649967038	4.81977622	4.776529478	4.642258018	4.57696289	4.856371912	4.725116811	4.854069108	4.8109512	4.594473234	4.826757888	4.706269037	4.917467328	4.722513401	4.636411392	4.712344686	4.688714239	4.617287115	4.73408244	4.759130663	4.779718399	4.888261534	4.82047386	4.499182602	4.673674655	4.730172602	4.667916299	4.735523075	4.718807617	4.823833135	4.791742281	4.682028929	4.856231375	4.737124885	4.573632237	4.579194921	4.563723687	4.770048278	4.49336013	4.658890253	4.639899497	4.587479249	4.569187442	4.635889628	4.63272216	4.646143569	4.72347744	4.769372463	4.758919425	4.429392661	4.709079591	4.753589213	4.657542529	4.585082995	4.628457739	4.652928942	4.674354521	4.821000653	4.692615769	4.623973106	4.754474543	4.708733473	4.43539442	4.945547894	4.709803948	4.595347259	4.602547812	4.731945737	4.798097046
"1415928_a_at"	11.65615366	11.69072745	11.43414791	11.60429799	11.62699317	11.39964418	11.5389414	11.59795154	11.58869955	11.6148656	11.61528695	11.58838022	11.70615332	11.6443539	11.60614946	11.6066101	11.62049545	11.56112948	11.52337969	11.55804499	11.56376267	11.69564599	11.71082701	11.5935414	11.61635254	11.44790578	11.63295094	11.54350171	11.56753452	11.6827145	11.64463891	11.66102031	11.59732361	11.70324331	11.68507813	11.70027774	11.69911715	11.56801835	11.53995471	11.67767968	11.56549608	11.71505759	11.51915389	11.39371145	11.64070498	11.65576944	11.65574917	11.5766381	11.59042929	11.69989018	11.59033519	11.54735102	11.59269993	11.53711184	11.65872676	11.45781866	11.60901476	11.51474272	11.54188209	11.6763146	11.59688097	11.63382456	11.59717366	11.54173669	11.55671827	11.59400985	11.59699429	11.4540219	11.57546778	11.67173818	11.60161888
"1415929_at"	11.43235575	11.59695953	11.47281376	11.49794387	11.48738199	11.38937495	11.47429348	11.52322407	11.48910717	11.47498337	11.50589441	11.56377513	11.64121577	11.46288762	11.55086231	11.43417563	11.45185833	11.46664421	11.42624937	11.47749187	11.49585599	11.51128037	11.47881474	11.6622498	11.56264225	11.50197286	11.54929271	11.55454947	11.54103795	11.52587439	11.49731867	11.53498272	11.51368947	11.6373789	11.56849951	11.61082094	11.58940569	11.59758408	11.43381225	11.63485953	11.4658923	11.57375137	11.57995298	11.70706297	11.50468406	11.62255178	11.60091532	11.46438707	11.45509651	11.52967975	11.40800114	11.36649125	11.43885377	11.41659996	11.37860899	11.40851374	11.43575496	11.38250761	11.4857027	11.52499135	11.43436511	11.51694778	11.52640435	11.39799718	11.47497659	11.46561157	11.48802834	11.48545742	11.41822267	11.46574021	11.46105358
"1415930_a_at"	11.29311585	11.39648558	11.23258682	11.29881665	11.28437659	11.17728102	11.21716656	11.30236367	11.29046767	11.2939885	11.38855129	11.40746263	11.4497865	11.36635178	11.39302276	11.30673731	11.25118576	11.25479011	11.28193135	11.27586128	11.30881304	11.42394968	11.42280529	11.36304946	11.30928741	11.2636101	11.28767583	11.16643539	11.32526027	11.35926188	11.26798243	11.3755191	11.30495654	11.45090323	11.36794544	11.40505418	11.41054218	11.3222474	11.27768499	11.42979768	11.27831488	11.41301051	11.32256172	11.33876895	11.3679695	11.37874217	11.41689606	11.15523567	11.20868741	11.30854733	11.3192051	11.24908668	11.27638845	11.2651468	11.13433695	11.21203693	11.25379847	11.23421399	11.22847163	11.32943423	11.31679851	11.30710872	11.30739209	11.10526736	11.21772109	11.29710496	11.29768463	11.1374298	11.17882017	11.35517075	11.30412891
"1415931_at"	4.096844769	3.999305257	4.262114702	4.168835	4.089117631	4.084720795	4.229566805	4.077918222	4.04453863	4.137097042	4.331410758	4.20161472	4.29088606	4.216580863	3.995541679	4.100052567	4.124939444	4.105109074	4.006115484	4.320829827	4.180835329	4.312783397	4.159486339	4.125904633	4.205880426	4.148670022	4.033896179	3.983091114	4.101562483	3.834220771	4.03673334	4.090593584	4.33389368	4.153375231	3.920497621	3.932353343	4.067329479	3.98784394	4.230708914	4.216745581	3.964935072	4.175046667	4.167762118	4.330956118	4.06060788	4.137511878	3.994846563	4.216690178	4.03167962	4.255521054	4.134380833	3.991957002	3.990473499	4.118588125	4.061328226	4.133379363	4.078070643	4.046175177	4.048703672	4.172108657	3.950430375	4.19560273	4.17748699	4.275796267	3.925409551	4.07288666	4.030148992	4.308579322	4.033166944	4.175046667	4.004443232
"1415932_x_at"	9.927971412	9.835732954	9.870529269	9.909778081	9.835545254	10.00049764	9.744763535	10.0255843	9.869950723	9.869424671	9.762751237	9.748421924	9.83773553	9.928106662	9.790568995	9.870892576	9.946050212	9.87875497	9.821248358	9.837583928	9.765733537	9.823957561	9.799373687	9.833724652	9.866537031	9.927354847	9.920173337	10.04739167	10.05223068	9.744269629	9.927848642	9.930492488	9.753052115	9.787912437	9.745110384	9.768500709	9.896131296	9.968198485	9.878374726	9.688347807	9.868376034	9.673963186	9.897749588	9.712637058	9.806357979	9.981138833	9.856558506	9.921974739	9.898862423	9.787777768	9.845676815	9.920427587	9.932348693	9.858983291	9.865534449	9.76320903	9.934968091	9.829790557	9.864143155	9.83618288	9.810221364	9.837741995	9.880338453	9.944980535	9.937684569	9.893622155	9.842903906	9.881390866	9.963855962	9.849726752	9.685927396
"1415933_a_at"	12.47350053	12.52408131	12.39086909	12.41867245	12.45114163	12.366328	12.37343927	12.35493897	12.38947299	12.41871189	12.37778219	12.45745725	12.42178966	12.44165663	12.41066347	12.46313313	12.49393603	12.37250991	12.37563413	12.52363618	12.45605572	12.44764021	12.5477755	12.31451183	12.37691813	12.38705911	12.23060547	12.26315115	12.16183362	12.4380319	12.36665779	12.34033377	12.32397905	12.36916864	12.33464253	12.45825469	12.46976139	12.40899021	12.38580763	12.40117135	12.42908534	12.53289286	12.23252993	12.43696254	12.38733895	12.26643641	12.32868733	12.47075229	12.58588269	12.50075113	12.57430915	12.55823574	12.54515938	12.46136808	12.64635323	12.40852669	12.58728324	12.43351892	12.52666982	12.63264322	12.67745345	12.58630001	12.56480178	12.54700043	12.51588267	12.52971307	12.50513589	12.37964592	12.58658388	12.62930651	12.71738985
"1415934_at"	9.243344862	9.224350471	9.177345016	9.296675221	9.154642836	9.013385521	9.269218719	9.242694106	9.172650986	9.282523328	9.336941673	9.358548736	9.315510555	9.292223452	9.233521086	9.191433228	9.278639504	9.274922414	9.276737035	9.23340284	9.354959018	9.256026449	9.279175337	9.202070609	9.19987149	8.973329584	9.222125128	9.111426459	9.15876306	9.213861486	9.19708183	9.199584155	9.230614164	9.288387579	9.260045913	9.26739017	9.250246951	9.115004617	9.014608568	9.362028228	9.136380815	9.198118805	9.159005338	9.265205165	9.252276769	9.293159077	9.265225544	9.297789937	9.338395151	9.257206856	9.294867741	9.373306389	9.289570264	9.363914618	9.24342886	9.279818059	9.247666096	9.314074753	9.329890135	9.301643635	9.325444001	9.484320116	9.330633808	9.320598526	9.295404914	9.343630998	9.262922035	9.2154015	9.36295527	9.293857281	9.286396828
"1415935_at"	6.148375657	6.105138361	6.310665626	5.983640949	6.005552407	6.191864143	6.141825894	6.077978063	5.910753737	6.246147369	6.081832687	6.326999547	6.047414318	5.894008133	6.100353644	6.006037429	6.051271028	6.127110549	6.230454979	6.078883061	5.998354035	6.041469393	5.888729543	5.828572503	5.957827884	6.000963985	5.620575412	6.152207961	5.857972895	5.863569508	5.698870655	5.678673692	5.777100309	5.857984206	5.973590699	5.64866189	5.75353848	6.065229678	5.925887953	5.88116699	5.974249492	6.114047265	6.046202425	6.043262204	6.025687309	5.730535615	6.174775338	6.17017612	6.247830864	5.929735669	6.182765453	6.031786866	6.175412019	6.345316234	6.151167066	6.201564141	5.974118402	6.159849745	6.162563151	5.99693163	5.934304882	6.088724969	6.051063539	6.283105879	6.237951916	6.517250578	6.327047516	6.144370076	6.351087999	6.083315099	6.185046236
"1415936_at"	7.791948244	7.733741195	8.105761526	7.836436504	7.75276568	7.967117646	7.714209108	7.710943751	7.66721416	7.676381691	7.700963273	7.928997415	7.805779536	7.761179292	7.749909993	7.63756059	7.754464264	7.893759583	7.750054781	7.645715502	7.706213479	7.737535378	7.564567318	7.856933478	7.898214448	7.976515137	7.79168983	7.940069283	7.838423155	7.821488309	7.89455827	7.890143759	7.834586764	8.089513646	7.818975841	7.980341444	7.912260288	8.276543011	8.053077055	7.782426828	7.907226396	7.707968587	7.924503521	7.962327876	7.834104551	7.828826529	8.0481649	8.029743213	7.846143757	8.134552659	7.856677393	7.820554524	7.739656795	7.915102486	7.787571988	7.790471412	7.831085984	7.941309759	7.961352536	7.938584939	7.720119189	7.980144823	7.974861395	7.953758642	7.965578749	8.032165202	7.977076019	7.936907132	7.97229662	7.84483203	7.839212687
"1415937_s_at"	6.91206258	7.02447767	7.005014529	6.810624361	6.866990511	6.925056153	6.632228231	6.979021031	6.815376304	6.99457547	6.693380766	6.852803347	7.024029462	6.859978985	7.059675769	6.801481265	7.167711454	6.961469132	7.092683799	7.000867879	7.020308988	6.932537629	6.989823677	6.918000324	6.897687256	7.116778203	6.888144451	7.159029129	7.096487365	6.80672696	6.92240972	6.712081166	6.933296007	6.957173974	6.973450698	6.963661002	6.930820648	7.066050965	7.094693187	6.756153372	7.175987131	6.955704452	6.975678566	7.113560421	6.879527845	7.070782178	7.123896797	7.296531581	7.066307898	6.856270433	6.823148199	7.010696261	6.956269175	6.747340755	7.282806731	6.890837455	7.046739904	7.038729173	7.109538524	6.881846896	6.984791174	6.976793163	6.88145169	7.076975457	7.068542825	7.116627431	7.169462127	7.147712743	7.088482063	6.906994888	6.931796107
"1415938_at"	4.104478067	3.997500785	3.940620705	3.896225284	3.759227819	3.735472628	3.811655603	3.708714304	3.707883232	3.699459968	3.382093959	3.724936641	3.580774975	3.58199574	3.707171209	3.739651024	3.851299071	3.7433451	3.583441461	3.671892842	3.934848356	3.72457297	3.806558031	3.883545742	3.695359267	3.590496296	3.838700309	3.476221071	3.724791542	3.726589361	3.673565365	3.745846766	3.617454557	3.55802409	3.721747662	3.910503646	3.62616631	3.651338348	3.670925449	3.842479184	3.544582099	3.688145206	3.762850154	3.531834059	3.712860954	3.575716468	3.761220462	3.669301531	3.617383924	3.681878702	3.761896304	3.750338798	3.78853653	3.711779659	3.837893604	3.794428959	3.850662204	3.729351726	3.587140697	3.935208791	3.443290606	3.572304863	3.663755389	3.811984258	3.647811625	3.793641174	3.756605148	3.797470973	3.531141825	3.72261762	3.516108214
"1415939_at"	7.38938466	7.57405338	7.661425374	7.539211395	7.461387404	7.437515577	7.605034382	7.549905139	7.402138355	7.531612934	7.459991666	7.537583018	7.553566816	7.738064403	7.472494571	7.407698467	7.469441239	7.634497519	7.571061124	7.343501686	7.439628286	7.475331666	7.398014693	7.342423373	7.352801469	7.428656967	7.161867703	7.400954168	7.355987859	7.526443292	7.219635197	7.27995516	7.347567804	7.457247215	7.405289636	7.112617557	7.116230765	7.228941825	7.074404116	7.207338354	7.209506746	7.36772783	7.29898172	7.34185189	7.382162851	7.273908618	7.333585418	7.425952959	7.390739389	7.499338724	7.400438052	7.3128472	7.396418759	7.311607834	7.404249886	7.356862718	7.572275617	7.330285375	7.431177446	7.43080601	7.380168164	7.385484497	7.433733003	7.27959649	7.339790545	7.321642772	7.379601315	7.684177402	7.432378086	7.402114373	7.231137266
"1415940_at"	9.311102014	9.289147342	9.588927922	9.2387509	9.465353192	9.656258617	9.329870675	9.486165082	9.522943844	9.524975933	9.385268463	9.298744723	9.27060097	9.42144096	9.493234105	9.259170441	9.351429811	9.483298301	9.506042686	9.596271204	9.274611796	9.308626537	9.322111231	9.456645141	9.59629774	9.607040666	9.532238703	9.698580621	9.455250547	9.228313366	9.340135098	9.248732602	9.545815482	9.579274966	9.357771197	9.529605978	9.546828022	9.762878509	9.715686438	9.411437531	9.582322295	9.37406166	9.670481305	9.699015477	9.598089621	9.571974744	9.58845965	9.613128924	9.49782574	9.34595087	9.354793642	9.463187124	9.65210599	9.650007764	9.58387231	9.590845882	9.617193901	9.561370074	9.557813201	9.398792137	9.346157749	9.350488155	9.719803196	9.694837631	9.734857069	9.594465501	9.665099885	9.601704874	9.592022782	9.413552431	9.305016931
"1415941_s_at"	8.275707189	8.006195658	8.163528161	8.193954618	8.271836785	8.232510958	8.216281944	8.165708429	8.200389409	8.214850417	8.299623936	8.09190811	8.068657391	8.246729205	8.268764746	8.174900935	8.158577632	8.173536332	8.420229523	8.230142615	8.27258921	8.194273679	8.173357078	8.213856564	8.290627199	8.324819595	8.244127563	8.236382423	8.176441522	8.14192018	8.247748511	8.208505352	8.377718806	8.215557743	8.199212389	8.283930984	8.328413092	8.338275115	8.260344085	8.235463401	8.347570808	8.331024004	8.5375513	8.525677251	8.30966031	8.15533056	8.315290556	8.178478958	8.133398925	8.077441503	8.214336441	8.135711863	8.19782253	8.277947611	8.345722267	8.333581214	8.287614959	8.327888083	8.352067841	8.26107801	8.110026683	8.141995606	8.409885341	8.394156288	8.371748427	8.301597859	8.425565072	8.034488035	8.301558199	8.247905596	8.295574933
"1415942_at"	12.7094168	12.77106651	12.77875614	12.72105901	12.74342743	12.77152441	12.70574468	12.63011679	12.6649887	12.67784617	12.7257656	12.79618911	12.80831445	12.80044641	12.83002488	12.72495843	12.71182358	12.71737393	12.73201189	12.66591652	12.74005612	12.75799886	12.76289743	12.62956671	12.65334151	12.65137043	12.51674863	12.57468168	12.53318439	12.5812121	12.5792213	12.55227504	12.61219576	12.66592661	12.6573728	12.67628846	12.57369311	12.66656692	12.65400263	12.67875992	12.68705308	12.6096624	12.67321173	12.73055867	12.62360667	12.56717654	12.54301744	12.67124878	12.67597843	12.79903228	12.73115801	12.6926114	12.759505	12.72943212	12.72233152	12.6490054	12.69373828	12.69452652	12.68534556	12.76619965	12.80437355	12.77731562	12.81944374	12.75420363	12.74311027	12.71846755	12.72560116	12.71262533	12.70702213	12.81053037	12.78500859
"1415943_at"	5.220335093	5.174246955	5.136840821	4.974852123	5.121562421	5.094791913	5.384560741	5.14658165	5.094359484	5.136795437	5.08904718	4.919200223	4.868164414	5.050412393	4.996297659	4.973556823	5.039442524	5.027839906	4.991845789	4.799379571	4.891281097	5.117227057	4.969915907	4.963111474	5.031101033	4.939395937	5.194238828	5.082171659	5.024919428	5.375591184	5.331334826	4.908529743	4.859186884	4.979588915	4.87621989	5.022893451	5.025874306	5.163960942	4.839207132	5.079929296	4.970656209	4.888470757	5.184786224	4.843513805	4.937859997	4.922027924	4.815046901	5.16185983	5.000240059	5.031387439	4.867441227	5.334310289	5.245815086	6.521390588	5.205310464	5.34364127	4.938308308	4.946172236	4.849855136	4.795937955	4.795161353	4.946624609	5.009117757	4.854476637	5.054476857	4.974730565	5.15924278	4.950767863	5.094779078	5.026235699	4.746402841
"1415944_at"	5.561825383	5.32837906	5.218066917	5.430779118	5.452315864	5.581111519	5.367089121	5.106152265	5.503123429	5.229503414	5.181281296	5.204620138	5.420763283	5.133159015	5.122154973	5.473115521	5.421640496	5.397969739	5.52752285	5.242838749	5.616707232	5.449697085	5.437440807	5.378506352	5.307551723	5.267385819	5.253543276	5.140396272	5.04783045	5.637474154	5.280552373	5.223336995	5.526251079	5.070108807	5.127517881	5.301452265	5.064896803	5.235284306	5.063117024	5.271888733	5.311206969	5.330698553	5.39747083	5.260208502	5.333916592	5.151298715	5.289736312	5.342331718	5.161601275	5.514498557	5.113415615	5.358690382	5.151161223	5.487161916	5.240873456	5.38082156	5.162672297	5.239753437	5.151113517	5.307024166	5.222098242	5.401956959	5.31985393	5.205667854	5.268419052	5.10781872	5.315262269	5.513402092	5.298298129	5.333168172	5.487848419
"1415945_at"	4.661222918	4.562307419	4.772106142	4.517949639	4.49044531	4.718165579	4.669580323	4.632304062	4.593954454	4.27628036	4.513132556	4.549490462	4.464407104	4.613164304	4.476954847	4.575308257	4.497181528	4.658848911	4.700312955	4.435518063	4.56312059	4.576654851	4.460377009	4.305237592	4.549091703	4.517276856	4.609839073	4.618908834	4.601918108	4.348446849	4.606919666	4.702199211	4.609456203	4.279150716	4.370090928	4.599207167	4.443916613	4.470136588	4.659977749	4.403392812	4.583809989	4.506015226	4.463629495	4.642712722	4.252519297	4.500772964	4.730814517	4.460633218	4.197907908	4.41942414	4.538569987	4.458699715	4.216590793	4.384313521	4.430963329	4.674810452	4.518423947	4.273075732	4.341573679	4.319482601	4.331076709	4.23842351	4.331695951	4.050854706	4.280678926	4.464038068	4.402231787	4.651268217	4.149124953	4.112384158	4.339399237
"1415946_at"	8.825611859	8.797337306	9.064450367	8.812873798	8.819547204	9.031570874	8.760316998	9.025660936	8.896939319	8.845882239	8.710876861	8.713598248	8.81192092	8.715955427	8.710158724	8.735840891	8.974026992	8.772917404	8.759131996	8.847557321	8.596847928	8.646530839	8.670104643	8.837875716	8.909047445	9.136486463	8.958987241	9.247947831	9.021130857	8.707759951	8.870218722	8.893715212	8.927614899	8.844294542	8.880927455	8.825111968	8.860322544	9.060709539	9.080781908	8.777290624	8.992565511	8.800225204	8.937834609	8.787437524	8.859019599	9.049014912	8.907341775	8.951500112	8.92658499	8.672235383	8.831816698	8.823513311	8.989717925	8.919051051	8.952810559	8.859866367	8.924139889	8.873664535	8.91485015	8.786566138	8.768637211	8.791835896	8.884221028	8.924506706	9.005991065	8.910460893	8.963229437	8.860727913	8.8986971	8.72374451	8.678425833
"1415947_at"	8.360222113	8.305568637	8.588105076	8.317171291	8.569955098	8.713802489	8.360690786	8.495352164	8.390011772	8.335479376	8.447492677	8.430190187	8.384809874	8.516986678	8.518181426	8.578536802	8.368586422	8.350528806	8.418954697	8.39117542	8.37517568	8.355407995	8.434402868	8.371513847	8.362582819	8.49306179	8.327542875	8.424407175	8.314340939	8.361175821	8.357138073	8.326394643	8.45908996	8.466178892	8.286368177	8.290947253	8.342163323	8.585959398	8.604081096	8.401301997	8.66730633	8.26127557	8.288242076	8.390422032	8.528090671	8.432167043	8.331321539	8.446752067	8.409480698	8.413132924	8.584324744	8.513893223	8.742141877	8.73308983	8.637349014	8.647582462	8.376193576	8.517957516	8.496058498	8.402745834	8.47057135	8.476847685	8.612366514	8.677217509	8.637176857	8.472537022	8.577901799	8.402989617	8.417925309	8.580457172	8.570862742
"1415948_at"	8.790895461	8.789709256	8.759631671	8.781041671	8.916720809	8.929647381	8.746074357	8.894029497	8.903764238	8.723922236	8.827692557	8.73872261	8.684730662	8.796600087	8.707301616	8.643749108	8.607565345	8.747510649	8.793938947	8.70987053	8.730919039	8.725164466	8.766495386	8.81217066	8.899802431	8.804231469	8.894196706	8.892794145	8.799478431	8.9156117	8.866866237	8.867846352	8.872341082	8.915387788	8.644474758	8.742758687	8.712819467	8.924333497	8.755149885	8.687436868	8.694446517	8.700171682	8.808512211	8.793951036	8.866140337	8.865451656	8.791053761	8.343046009	8.326787708	8.268397287	8.391145794	8.374012285	8.541037099	8.701858041	8.511606425	8.587472828	8.237836399	8.387946517	8.4805667	8.247445344	8.251133436	8.204577409	8.334550777	8.335489855	8.405586788	8.479501141	8.467562031	8.286841216	8.326220593	8.229227873	8.254794777
"1415949_at"	13.51229628	13.46165034	13.38284852	13.46385327	13.43720639	13.33745437	13.38705723	13.48015972	13.49166878	13.50023059	13.36740661	13.44000672	13.46185539	13.492912	13.37778469	13.37850078	13.50198559	13.46312281	13.4753038	13.51557752	13.44098557	13.46253598	13.4694453	13.50593962	13.51788307	13.48460694	13.5443676	13.54333452	13.55129312	13.53751913	13.56958738	13.61591046	13.59409133	13.52163867	13.51637329	13.6022066	13.61655505	13.42081119	13.40637565	13.55414204	13.48014989	13.67522264	13.55663848	13.61671968	13.48276092	13.52234863	13.56771388	13.50545992	13.58616172	13.43326202	13.39332432	13.44992035	13.45836987	13.45275502	13.48255192	13.50380952	13.56323341	13.45001232	13.49891313	13.47823298	13.44425471	13.44384768	13.47473367	13.38621009	13.46545087	13.46998065	13.44833045	13.40741427	13.51788307	13.44175709	13.5605931
"1415950_a_at"	11.36818983	11.32767434	12.12974248	11.3932533	11.59112365	12.1332147	11.4254589	11.48061289	11.48096107	11.47221018	11.36571176	11.4164901	11.30548401	11.42141267	11.34811578	11.40219512	11.42340428	11.50258338	11.46805951	11.51534884	11.33738442	11.27566744	11.41094175	12.21067845	12.19621725	12.34292045	12.22066	12.30794687	12.23302931	12.21765505	12.17438284	12.18917739	12.21550617	12.20818354	12.08990227	12.18253903	12.18423679	12.23563365	12.2558553	12.13822812	12.25565585	12.20337643	12.1963628	12.14919766	12.22384114	12.21166584	12.22141364	12.33370807	12.28363638	12.25264278	12.34231932	12.30190053	12.31031387	12.33650965	12.26885364	12.33495919	12.31176833	12.30136569	12.35297231	12.27045252	12.28095504	12.3071141	12.27163755	12.34825356	12.3110919	12.34183569	12.32477132	12.3711598	12.32430041	12.34541482	12.26228852
"1415951_at"	5.45741479	5.336594687	5.287838981	5.407690549	5.596471046	5.572371452	5.605520754	5.675147118	5.325326969	5.309234106	5.544152946	5.631790098	5.271164383	5.236541846	5.674202287	5.398993319	5.234492696	5.291550821	5.294247092	5.34117468	5.50209402	5.362039499	5.404256441	5.3642002	5.68758747	5.572996132	5.653268115	5.79843725	5.342108417	5.425469165	5.845904144	5.412065979	5.358173919	5.316019032	5.630295706	5.507147328	5.409434639	5.345575923	5.475037812	5.613111017	5.521412307	5.65202628	5.490393555	5.593795951	5.470251993	5.520867468	5.488197314	5.20603139	5.235799484	5.248079033	5.390737082	5.626249331	5.357150916	5.402512351	5.49227904	5.486167369	5.403536671	5.162933973	5.244055031	5.184765926	5.254984491	5.074188165	5.29256556	5.395129527	5.215741843	5.513903119	5.374832837	5.385045928	5.284885091	5.598478297	5.147924647
"1415952_at"	9.001114535	8.91649706	9.011022257	9.007270435	8.916865707	9.116540199	8.954561565	8.964078011	9.020124712	9.021922134	9.089926949	8.982684402	8.936287682	9.216085608	8.955420766	8.837758161	8.939662755	9.058151671	9.157097558	9.086592546	8.76552441	8.869353604	8.84520797	8.965594478	8.926826719	9.128323299	8.955974068	9.06072698	9.034455536	8.83358454	8.885802971	8.905154468	8.921272337	8.951913588	8.967541181	9.084481569	8.947297456	9.112057017	9.043555782	8.964748385	9.002380343	8.839343309	9.060438951	9.081166643	8.997505758	9.170322412	9.067049702	9.114536042	9.067250659	8.591719447	8.951989441	8.834335519	9.029473289	9.00560536	9.031386157	9.057488323	9.072557193	9.021999223	9.040371604	9.012196761	8.942165673	8.895605071	8.972797795	9.115074167	9.133678626	9.059246528	9.247384602	9.03191678	9.140580125	8.908189486	8.781301507
"1415953_s_at"	7.787924058	7.744885024	7.566386914	7.688202772	7.610659443	7.561906537	7.926570036	7.485981801	7.462169459	7.585377528	7.651886196	7.741571668	7.635862774	7.491010809	7.496791185	7.633365447	7.58799293	7.595837488	7.751154916	7.555585331	7.793118329	7.669223245	7.620116412	7.603117362	7.740364654	7.729441767	7.502283381	7.448985289	7.686070666	7.703567623	7.440264617	7.825458325	7.548247515	7.68725566	7.77413621	7.735053587	7.634628714	7.614720732	7.610810765	7.628764596	7.64782497	7.872583791	7.777041984	7.635004629	7.740445206	7.410487183	7.476353153	7.732745598	7.689347535	7.751848896	7.79423068	7.677536883	7.61424316	7.71960447	7.695316765	7.661974147	7.552410737	7.666064608	7.619417004	7.614098694	7.667844413	7.625281368	7.619903653	7.670747456	7.757052675	7.625753055	7.430865738	7.78367847	7.508715928	7.842213766	7.798653961
"1415954_at"	3.477591364	3.366290172	3.372247947	3.453633073	3.251023794	3.614023257	3.439627534	3.390735083	3.35333979	3.439774535	3.354278706	3.442900736	3.421081791	3.16728081	3.285415056	3.434127877	3.332582009	3.374909128	3.353823575	3.474861902	3.480304353	3.324270271	3.231103826	3.357133697	3.313763104	3.266716337	3.267721677	3.433687614	3.25740929	3.397213283	3.183972172	3.563232854	3.554693497	3.438320547	3.364384895	3.242023837	3.253071817	3.399202648	3.240162659	3.489382917	3.287418731	3.508798845	3.373473313	3.56808395	3.406649614	3.239178402	3.443128498	3.332172087	3.561059369	3.488116581	3.309785734	3.474076352	3.422909139	3.1939126	3.281854918	3.296601325	3.277577115	3.428562777	3.367725986	3.267221643	3.251023794	3.664333874	3.358730743	3.361459942	3.439342598	3.360251706	3.354999272	3.436517214	3.261172042	3.430378128	3.494117355
"1415955_x_at"	6.58988177	6.806198979	6.86451423	6.898548469	6.925867264	7.049521904	6.721108618	6.793776864	6.575505182	6.730650415	6.804712699	7.032647493	6.907473074	6.734666186	6.771584014	6.895567826	6.906729293	6.889692385	6.936908028	6.765610182	6.842315994	6.783370159	6.785531301	6.724303768	6.840112797	7.014287122	6.720335921	6.672401871	6.794293279	6.8626742	6.781933469	6.643066322	6.815473036	6.837153675	6.785680729	6.727381387	6.698544363	6.822453684	6.997069284	6.860454612	6.932230864	6.824513829	6.862430604	6.853438768	6.832021412	6.669076633	6.855366255	6.800466657	6.732577249	6.67174547	6.822277942	6.812280607	6.656070012	6.787229399	6.837434141	6.668336555	6.678765291	6.866671956	6.780755039	6.767643039	6.787481975	6.805272341	6.901948311	6.905831589	6.731380715	6.834723329	6.645802741	6.521089644	6.644817507	6.907079149	6.922691232
"1415956_a_at"	9.578046155	9.469868233	9.676078984	9.558438152	9.596163436	9.57134709	9.687883906	9.670470265	9.625418244	9.607418573	9.513643933	9.529323153	9.563519226	9.596641066	9.525919799	9.522974756	9.542871269	9.51846111	9.611985502	9.686317388	9.533983709	9.530153378	9.612860673	9.546205458	9.511974086	9.640051011	9.674350101	9.743233443	9.75067603	9.488096791	9.504162293	9.543312096	9.49877479	9.534040832	9.475639441	9.527271615	9.557511554	9.561166888	9.522302312	9.458014292	9.428097927	9.424235358	9.55548436	9.53203839	9.659395975	9.631695524	9.638324206	9.604785801	9.618753488	9.398014317	9.551376524	9.553052999	9.582606307	9.520302048	9.501882053	9.591939408	9.531864741	9.636510417	9.63480331	9.594243531	9.571823793	9.557004941	9.478896713	9.568812119	9.61342419	9.646769589	9.648712954	9.535009812	9.666662722	9.545545057	9.519113026
"1415957_a_at"	9.84771936	9.877430129	9.668284162	9.961859538	9.925212638	9.57573512	9.913629604	9.951235816	9.904336149	9.860298892	10.00321021	9.980733747	9.855802611	10.03151064	9.920599972	9.972471069	9.958959096	9.88054497	9.910083699	9.906716416	9.945830662	9.901847593	9.976846732	10.01752334	9.982261731	9.620942283	10.00729666	9.950227538	10.10530662	9.905551739	10.00114625	10.08322757	9.929740861	9.89756053	9.983843627	9.929499784	10.00411329	9.685100043	9.635422757	9.938501968	9.655814816	10.00401434	9.882392541	10.00563081	10.09722852	10.10286858	9.972279529	9.930539775	9.947277432	9.946377001	9.998254579	10.01155134	9.908922875	10.07687598	9.937891319	10.04606451	9.899864566	10.00297715	10.0127135	9.978149106	9.9423906	10.0223251	9.916210733	9.866882378	10.00776514	10.01455861	10.00041939	9.907896206	9.946867665	9.985024011	9.879543026
"1415958_at"	5.764365273	5.742821738	5.692942909	5.672996242	5.697749225	5.856341159	5.718932073	5.568997034	5.729668513	5.531839668	5.454036535	5.683237404	5.683993509	5.630786035	5.687730634	5.477748547	5.636545325	5.561028791	5.574339143	5.628636424	5.623844991	5.48071661	5.727087971	5.987768664	5.665278055	5.646672801	5.547283959	5.580659768	5.623619292	5.873467458	5.414471698	5.58635642	5.827586588	5.680136751	5.720124126	5.872017447	5.651026742	5.49178335	5.774322666	5.536444367	5.484976413	5.823831825	5.78934251	5.742918471	5.737728752	5.61635765	5.733245318	5.49073503	5.597093258	5.770534067	5.685606093	5.637716928	5.677253442	5.827803267	5.36491968	5.532306646	5.550594172	5.603309956	5.406077986	5.620403221	5.530074945	5.608394074	5.749946212	5.424547967	5.542457087	5.6293131	5.45171966	5.790984002	5.628976616	5.782002294	5.666933308
"1415959_at"	5.497517358	5.505913373	5.218066917	5.547134617	5.437438792	5.55626701	5.41853031	5.382601957	5.527334164	5.397364892	5.780512238	5.455805899	5.398004809	5.209303912	5.154073776	5.315854957	5.336229552	5.469082735	5.339825034	5.478381496	5.350951476	5.45625591	5.305122329	5.519249058	5.262816303	5.001822944	5.306813806	5.288673856	5.18751184	5.576720335	5.520467528	5.583305375	5.434083033	5.565324827	5.403196411	5.223443199	5.502681902	5.270930722	5.293820865	5.528347033	5.093393865	5.396796443	5.405411399	5.488004417	5.441738735	5.259503062	5.38641618	5.297493552	5.412033645	4.996349432	5.164504034	5.428226411	5.444103009	5.465340456	5.366832926	5.665321903	5.5165296	5.219106269	5.585622455	5.426940142	5.420959032	5.245510367	5.398697381	5.391575925	5.304892837	5.613446744	5.139963257	5.523752449	5.344955033	5.606992723	5.593897315
"1415960_at"	4.197047416	4.1045328	4.023783667	4.392993478	4.167721797	4.319708265	4.364452005	4.224321018	4.07410578	4.075099963	4.122809314	4.458337226	4.193759605	4.179725236	4.114796367	4.02515439	4.110010877	4.05486223	4.139439835	4.088818501	4.482493949	4.061875281	4.286375587	4.293224522	4.039761299	4.169308609	4.216560487	4.345758053	4.290693469	4.329096723	4.18201101	4.091750838	4.158011403	4.317977785	4.121631177	4.300868053	4.145055715	4.022182643	4.143421798	4.441728026	4.07410578	4.31259059	4.178524154	4.282118104	4.177208042	4.193190214	4.133605826	4.316229054	4.251310613	4.334941112	4.24048052	4.130670162	4.303306316	4.232905921	4.156333632	4.287847576	3.891345837	3.980495692	4.285527994	3.909867569	4.227217376	4.305206356	4.247220929	4.302330907	4.054386415	4.214702917	4.123464602	4.592863806	4.205927428	4.311397279	4.954177447
"1415961_at"	12.12212358	12.19363491	12.06461977	12.1677136	12.19861875	12.15122945	12.14193263	12.21725696	12.19313647	12.20921403	12.15831355	12.17552034	12.1626486	12.14619516	12.16045367	12.12405696	12.17839874	12.14401394	12.21804963	12.1994181	12.1208409	12.15679711	12.15487524	12.17006018	12.18236598	12.15087467	12.21700445	12.27245915	12.31507784	12.22673004	12.17523104	12.21154025	12.19571947	12.13921207	12.13736192	12.15078025	12.20892365	12.10080281	12.06582952	12.14096295	12.0842292	12.18436116	12.21127832	12.22185055	12.23804199	12.29151578	12.19958882	12.11864735	12.18354977	12.07235332	12.1321512	12.15825822	12.14814715	12.09941982	12.20531137	12.13009097	12.17127189	12.16119844	12.13866296	12.10335141	12.07346162	12.09891136	12.10820421	12.14629069	12.12979476	12.13521313	12.12686015	12.03239674	12.16224461	12.14094059	12.0864179
"1415962_at"	10.86516989	10.84498288	10.86266621	10.87784088	10.83977654	10.92144111	10.8805709	10.81323536	10.79300721	10.77945717	10.9735853	10.93135919	10.85574798	10.82863515	10.90479662	10.83184722	10.72023728	10.82952187	10.91071905	10.79746354	10.87961397	10.83544149	10.85483989	10.82501298	10.8118031	10.84117594	10.84347809	10.70041175	10.85180738	10.87769535	10.81494101	10.8571785	10.84906226	10.8187314	10.79585176	10.86301103	10.78616111	10.86773032	10.84907377	10.84100933	10.86963064	10.82861056	10.82932877	10.91950208	10.72282429	10.82797503	10.80265115	10.77766895	10.79584003	10.94319449	10.93338126	10.92117256	10.83301914	10.90518303	10.84517234	10.90384178	10.79205246	10.84909442	10.77835594	10.88521803	10.91578878	10.86915894	10.86108817	10.72449145	10.76302608	10.94457199	10.86245993	10.72953184	10.79326394	10.86778714	10.80759035
"1415963_at"	10.29693772	10.37228193	10.38549449	10.27026014	10.18749574	10.35621407	10.16774258	10.23527121	10.31381257	10.28626242	10.32831818	10.25724764	10.3128761	10.28726638	10.23203157	10.39023958	10.21990333	10.27511073	10.34125561	10.33711384	10.33013801	10.38783034	10.27734357	10.31946024	10.40997596	10.48203657	10.41710687	10.25743889	10.34082893	10.3252947	10.42005547	10.41303336	10.4747604	10.27638066	10.37051182	10.39651152	10.57485842	10.50796976	10.5654962	10.47830869	10.6398935	10.56205499	10.44424645	10.51465672	10.335211	10.32632599	10.36733786	10.15867769	10.26864255	10.32632599	10.21701943	10.25332045	10.16236396	10.12336837	10.24315168	10.13184901	10.3496508	10.2624997	10.24123848	10.55812283	10.31819188	10.27996366	10.33617234	10.16000418	10.25709661	10.23322397	10.23116388	10.12597469	10.22043354	10.32224758	10.28551659
"1415964_at"	10.1029836	10.0704506	9.946422212	10.07500552	10.00041939	9.976358778	9.994640198	10.06140775	10.08001906	10.05620238	10.0272721	10.05046594	10.01395336	10.16797872	9.999974472	10.04924683	9.987805482	9.981050211	9.97340181	10.00977676	9.904897622	9.981232693	9.91252636	10.2312507	10.2887896	10.15209753	10.3251263	10.31262367	10.38357732	10.23777316	10.29432456	10.26936577	10.28303768	10.23677816	10.1478395	10.1364141	10.1683687	10.19953961	10.12501603	10.18618298	10.17893399	10.12230245	10.20488266	10.26485334	10.22384003	10.2525219	10.19957996	10.13668573	10.04846932	10.03520028	10.04867639	9.974289867	10.85634912	9.972929252	10.10609825	10.12386016	10.10854625	10.08942861	10.0197925	10.0044969	10.01880465	9.93101315	10.10965941	10.02115724	10.02545307	10.01166974	10.05640131	9.964700891	10.05035189	9.981592442	9.872821887
"1415965_at"	6.884587705	7.070499919	6.547622551	7.111794411	7.290526792	6.716290176	7.131097006	7.190352151	7.162799953	7.13234789	7.104726847	6.885435352	6.983158557	7.43653062	6.961946623	6.995365539	7.075395638	7.042394365	6.916452073	7.056387697	6.991174719	7.14554251	7.074735466	7.09005236	7.350552541	6.712525335	7.333740152	7.554257767	7.366759298	7.127828374	7.184029123	7.201270583	6.951748716	7.178054361	7.159568926	7.104953583	7.168743018	6.722314675	6.602360361	6.838923235	6.684063527	7.104004275	6.768692234	6.655583744	7.014330346	7.378694559	6.933323193	6.86409422	7.064794719	6.736166112	7.221456681	7.316941784	8.173304613	7.184998857	7.311672804	7.223921686	7.187313171	7.389044232	7.13312029	7.056558392	7.044801162	7.024220812	7.38580529	6.765936989	7.134244489	7.130916197	7.162806522	7.229811672	6.88279117	7.055252065	6.94870433
"1415966_a_at"	10.89953944	10.84188548	10.68286817	10.92077634	10.93804148	10.73588756	10.91636829	10.9223518	10.97448209	10.90127949	10.95598772	10.98484646	10.84876151	10.90559307	10.8870471	10.89322886	10.86089299	10.86185449	10.90143798	10.93470605	10.87088143	10.86301346	10.93576795	10.91795331	10.93944357	10.66570985	10.90820204	10.89680058	10.95367965	10.91901307	10.90952443	10.87608241	10.84100917	10.88108944	10.86284905	10.91005956	10.89740124	10.6591608	10.54524459	10.84505	10.58850786	10.83986507	10.91891533	10.9595984	10.93596063	10.96296683	10.89596969	10.94334877	10.89797784	10.85309558	10.9622182	10.94216736	10.86735392	10.99227761	10.99635815	10.96478023	10.91755716	10.91370944	11.02576904	10.91548769	10.94596971	10.85194024	10.94493581	10.89146266	10.93867894	10.98665048	10.94188355	10.84991539	10.91093783	10.96556728	10.88212548
"1415967_at"	10.81367538	10.84285704	10.54902744	10.91910769	10.83432499	10.52153315	10.95770606	10.86233853	10.86084164	10.86438828	10.88976076	10.8988539	10.82239815	10.8905017	10.87728857	10.85882892	10.85362525	10.82922894	10.85237167	10.86082218	10.87534495	10.84613716	10.88712942	10.83528123	10.90859051	10.57399273	10.85071626	10.82182259	10.92217876	10.87781525	10.8922377	10.89477842	10.79311478	10.85109417	10.87291705	10.88790553	10.7834945	10.61116607	10.55289605	10.81846086	10.58713841	10.82400224	10.83224424	10.86601371	10.84315544	10.91568782	10.89311648	10.91817264	10.81205957	10.85401812	10.91849055	10.94560073	10.85660344	10.90164132	10.94567792	10.90926045	10.86811493	10.91638144	10.9327346	10.86160467	10.89007355	10.82922999	10.83984794	10.90780485	10.91062243	10.91962397	10.90534945	10.84296865	10.88385154	10.89470152	10.8038333
"1415968_a_at"	5.22560098	5.259124007	5.25159898	5.160312329	5.255209202	5.156459457	5.211315774	5.001015081	5.484914767	4.924017952	5.107646604	5.166452735	5.095499719	4.723758212	5.203629166	5.236668477	5.265099579	5.047816498	5.10170672	4.99980841	5.137142261	5.145711455	4.868601951	5.197771191	4.844975848	4.939872346	4.841685311	5.027611521	4.896243835	5.125198376	4.961600263	5.272080491	5.430596004	4.952376636	4.916469229	5.268803134	5.151144053	5.057967791	4.920341821	5.131461969	5.055225461	5.198034476	4.953341717	4.728915261	5.083307382	4.807386547	4.987025956	5.377009705	5.325517175	5.118464229	5.200447143	5.187078631	5.114290315	4.957384661	5.118270077	4.951045827	5.242277483	5.01771131	5.152260108	5.089012402	5.090434484	5.074188165	5.088077026	5.234782118	5.213446212	5.137142261	5.00446099	5.209155979	5.032655957	5.310865859	5.300258226
"1415969_s_at"	3.540881068	3.448629103	3.296373701	3.590207174	3.499413154	3.448632312	3.430197359	3.428314715	3.53121705	3.432272356	3.384822176	3.336183562	3.433143016	3.312060548	3.502001038	3.441584575	3.38634113	3.397182687	3.398922672	3.257318834	3.234448284	3.406344958	3.257988015	3.519153688	3.341930627	3.467435585	3.505192105	3.430590291	3.275552671	3.550805383	3.373438437	3.499628916	3.419019431	3.234292011	3.476627981	3.599471841	3.59530434	3.580981187	3.608600334	3.517462057	3.420122301	3.465130908	3.452217142	3.29222826	3.569856135	3.423601731	3.453351398	3.423601731	3.314556539	3.620864722	3.416541241	3.304282967	3.332742177	3.266935302	3.40546163	3.224354305	3.58737018	3.235427856	3.288853207	3.294647039	3.374160902	3.59906325	3.276919868	3.176204726	3.220269748	3.535726669	3.607243977	3.407245956	3.365675338	3.46180527	3.438083535
"1415970_at"	12.66347606	12.70238794	12.6984585	12.69169094	12.73078509	12.7326622	12.73707659	12.67358521	12.59858056	12.67136366	12.68416396	12.76884083	12.70046074	12.79076615	12.75521052	12.7182388	12.75316535	12.66599167	12.69443731	12.69397578	12.71724088	12.67954863	12.74378269	12.75725074	12.75827872	12.69681477	12.64838612	12.65469822	12.61875536	12.6995904	12.69496839	12.72862279	12.68462516	12.76853091	12.70466293	12.71294902	12.65666325	12.70326526	12.75175812	12.6987988	12.73968916	12.70613272	12.72032897	12.75074661	12.66096698	12.71659947	12.67522541	12.67037175	12.61374313	12.65712438	12.69012458	12.67895727	12.69333016	12.74166424	12.66750959	12.64060721	12.62763611	12.6724193	12.67076333	12.70254626	12.71209841	12.76415419	12.74630797	12.70116335	12.70146421	12.69908825	12.71416192	12.71700687	12.66086186	12.75074892	12.68596695
"1415971_at"	10.6355841	10.74983828	10.80850682	10.55692385	10.64236997	10.78369103	10.54309691	10.65876235	10.6391992	10.65349267	10.71474577	10.69900185	10.73675589	10.66587247	10.70705106	10.70516002	10.69263471	10.70184831	10.72309693	10.65082121	10.59378955	10.67134984	10.68455548	10.60144616	10.64437239	10.79976885	10.64846395	10.65242693	10.62936213	10.59754708	10.63799442	10.64667115	10.68115925	10.59071248	10.58280488	10.60435974	10.69255492	10.83363042	10.88127795	10.62760048	10.82410171	10.59999404	10.65773478	10.74570874	10.46431838	10.65209102	10.594175	10.66532579	10.70344971	10.71366488	10.65848837	10.64778198	10.67201152	10.51514988	10.60714632	10.60934624	10.71617828	10.66028812	10.6197415	10.76379412	10.71382266	10.66972548	10.75469746	10.61804063	10.68836699	10.58332522	10.61692769	10.46317527	10.65691088	10.69542367	10.68115925
"1415972_at"	9.523179546	9.550073895	9.875190416	9.488899979	9.472727338	9.925555585	9.427965063	9.51965046	9.540400331	9.47666333	9.525564956	9.48084017	9.497021322	9.489017193	9.474038761	9.507861681	9.614772096	9.49670741	9.513103489	9.453424097	9.375256005	9.479611138	9.427320738	9.536584745	9.515591455	9.924512546	9.478133091	9.559683761	9.408026158	9.409181841	9.455473155	9.444883627	9.474923139	9.43380089	9.35955377	9.436461735	9.538127322	9.861592258	9.879437386	9.433549629	9.96028658	9.430723282	9.438850542	9.466945986	9.433782607	9.247921356	9.379219495	9.563232011	9.458941278	9.362553466	9.459356676	9.543174245	9.596008402	9.445148052	9.487213611	9.435241521	9.473521254	9.400958308	9.259977182	9.621564747	9.580659265	9.393977547	9.527539461	9.493025	9.516401577	9.413298673	9.37954203	9.368633224	9.446786523	9.394469299	9.51780251
"1415973_at"	10.18718771	10.15586165	10.34738841	10.17038822	10.25716145	10.38905742	10.11156705	10.33975298	10.32538004	10.25054361	10.16901858	10.17329545	10.10939197	10.218746	10.13733991	10.14380817	10.20687324	10.19891124	10.16137275	10.22742344	10.03327529	10.04956242	10.06325127	10.10577512	10.11363917	10.2465216	10.18725645	10.37758413	10.25727067	10.02749155	10.1556916	10.08525932	10.10682528	10.0159602	10.05502624	10.0345541	10.04970434	10.18629361	10.11362345	10.04947206	10.14055662	10.03505215	10.05413136	10.04691146	9.925260114	10.03543735	10.04371038	10.27108342	10.29418094	10.12064284	10.2026093	10.27777803	10.27799843	10.05032541	10.27852391	10.28865196	10.20903563	10.15721587	10.17792085	10.09334451	10.09100254	9.946626203	10.13471696	10.17288794	10.19613278	10.08500092	10.09576195	10.06833249	10.06249155	9.931251161	10.04053442
"1415974_at"	8.180609499	8.137403679	8.329807065	8.138591727	8.20940591	8.32947653	8.095584416	8.247543369	8.090806083	8.190498637	8.111569973	8.178229031	8.125508309	8.342375962	8.037612699	8.139317766	8.18454842	8.288253671	8.252096798	8.209462495	8.093997724	8.062549536	8.174794393	8.112069746	8.0942304	8.190419392	8.005803312	8.301800907	8.23024313	8.028370886	8.075669215	8.144128491	8.115316895	8.076385125	7.946864821	8.196425378	8.011025899	8.282992993	8.290110759	7.998677988	8.168188746	7.98249258	8.121163024	8.125547888	8.258594546	8.277732536	7.996217818	8.287938521	8.173504017	8.036111246	8.149425058	8.151353859	8.236089289	8.199738964	8.334275014	8.254426452	8.139795352	8.214501506	8.243409871	8.105028254	8.147447741	8.246105912	8.206034794	8.433106518	8.366653272	8.233271251	8.239136694	8.157054584	8.254910979	8.184824491	8.125130767
"1415975_at"	7.525459448	7.604495139	7.604781517	7.651877441	7.597948307	7.756767017	7.859988144	7.885193616	7.851715891	7.69185944	7.627996475	7.487488213	7.588517993	7.76095181	7.782000047	7.602232236	7.772610809	7.7415329	7.771587613	7.904386153	7.644934822	7.769259398	7.658069242	7.812271939	7.848840143	7.983480595	7.893068065	8.053772209	7.959112769	8.053920092	7.97173799	7.898173884	7.858167305	7.849522046	7.785067566	7.852611517	7.720072211	7.881028548	7.867955132	7.702359682	7.898588583	7.85578651	8.062228752	8.205776267	7.671173473	7.908598566	8.020641307	7.58462531	7.731869671	7.491079924	7.603268399	7.481175562	7.687965788	7.704769775	7.947606939	7.785549033	7.643568246	7.586645904	7.763425113	7.589604323	7.50972305	7.485208207	7.774709569	7.732663453	7.676327854	7.889668034	7.891143937	7.703791094	7.669690974	7.594924547	7.484104303
"1415976_a_at"	7.057047693	7.291021294	7.047651993	7.2706351	7.36141401	7.245961923	7.435101408	7.263545486	7.486267107	7.175735921	7.131302518	7.287775994	7.194542945	7.290440257	7.433314562	7.387488195	6.893398371	7.211459476	7.137489401	7.291963322	7.410031495	7.088344941	7.264006601	7.399842388	7.371103326	7.308419773	7.500961777	7.280747514	7.515640973	7.357888951	7.338424983	7.506783282	7.300582519	7.352657298	7.395347975	7.35200549	7.298179526	7.197960957	7.357290146	7.531573174	7.186125857	7.616180673	7.598254195	7.42376485	7.507346666	7.3427794	7.426463607	7.026584531	7.146143652	7.307463116	7.462160249	7.335775892	7.201834682	7.379629804	7.250480368	7.435974007	7.128433645	7.172995806	7.230255945	7.15142189	7.126028641	7.206041632	7.283626261	7.089103022	7.132139211	7.348510319	7.245490086	7.087310303	7.000538759	7.150894553	7.042111711
"1415977_at"	8.015706517	8.050807678	7.875903124	8.026143847	8.030157446	7.60710787	8.253848586	7.976707222	8.039404817	8.205231955	8.142235972	8.220285761	8.135170279	8.26733524	8.117674539	8.157658221	8.021250868	8.022381826	8.059789635	8.068860852	8.18840537	8.144052314	8.214549291	8.136924174	8.116027696	7.741134398	8.090699844	7.939521572	8.017488124	7.938819946	7.865161022	7.971397513	7.952116888	8.022080685	8.112818929	8.169401651	8.161135479	7.79122664	7.787571994	8.15660604	7.81065003	7.910834734	7.998030532	8.012735936	8.102279192	8.039854169	8.08551955	7.857630771	7.995998891	8.044427194	7.876823244	7.868148922	7.997429119	8.051358107	7.837886742	7.866565923	7.97486866	7.998691828	7.984526506	7.94230928	8.068437622	8.111094782	8.115725432	7.996193803	8.020882017	8.099881368	8.049258003	8.09959088	8.017687712	7.893254521	7.90073986
"1415978_at"	9.322585682	9.283452274	9.124689302	9.42397517	9.27007805	9.116302471	9.309069405	9.31680648	9.235762364	9.310904561	9.302213179	9.372315799	9.402295466	9.526733354	9.330612944	9.379691935	9.424003991	9.289018126	9.30916102	9.313193056	9.381317356	9.319502183	9.456526325	9.316546655	9.460897741	9.259858615	9.394813031	9.42089506	9.500316209	9.440221446	9.490587336	9.5485846	9.390838779	9.49497279	9.359791257	9.338399985	9.343930108	9.134334893	9.12786667	9.376958541	9.175094025	9.403125363	9.417410559	9.359139001	9.454765791	9.540634343	9.478200218	9.452960875	9.267312175	9.053168156	9.379186507	9.306360345	9.383851701	9.406253141	9.365446279	9.344193842	9.263250802	9.333304373	9.411639297	9.453120365	9.372847986	9.420048699	9.350830031	9.379566084	9.487035486	9.405610503	9.438206042	9.323611587	9.390752355	9.384974917	9.252426398
"1415979_x_at"	11.97703967	12.01580483	11.95599121	12.01620031	11.99013093	12.01787376	11.96698972	11.99167038	11.9882913	12.00088888	12.05123719	12.05505933	12.03492599	11.99828609	12.02984902	12.02220915	11.97269111	11.97228212	11.93614548	11.98033131	11.97737497	12.00316493	12.00835743	12.01344857	12.01260835	11.96819896	11.99605527	11.87405477	12.00316526	12.08382106	12.04864564	12.038855	11.97471164	12.02204507	11.99618653	12.03041311	12.05251736	12.00579363	11.99428838	12.02018126	12.07166131	12.00009914	11.926194	11.92656955	12.00013758	12.01189291	12.00316526	11.9225901	11.96929212	12.0497652	12.0785989	12.00637385	11.99821573	12.00280913	11.99995465	11.95951638	11.99902333	12.00273523	12.00022302	12.04024391	12.07984335	11.97016215	11.9507668	11.94966789	11.91156869	11.98535126	11.96279473	11.8970706	11.99902042	12.06283599	12.05509339
"1415980_at"	11.06232493	11.07647712	11.18791622	11.24183783	11.19020904	11.30248569	11.20687927	11.09239081	11.08321502	10.999467	11.12646168	11.14027728	11.08719494	11.12614459	11.06239357	11.07908952	11.04529164	10.97357265	11.02121555	11.00421476	11.02987304	11.07154689	11.10658849	10.96618716	10.94090574	11.02836189	10.92424447	10.85832285	10.93555833	11.08338993	10.92589218	11.00727351	10.84772958	10.9030861	10.8494859	10.96214764	10.83864877	10.98940427	10.95597551	10.9102174	11.01800426	10.86645939	10.86669838	10.81291402	10.9777769	10.89923121	10.86920377	10.98370256	10.95149947	11.13956122	11.09228357	11.13380426	11.10891943	11.24840065	11.13158402	11.05140208	10.88242664	11.00533837	11.01750451	11.01842986	11.06790974	11.11121272	11.12786919	11.01244353	11.03013026	11.09325325	11.04208027	11.05862355	10.90840079	11.03205793	10.94897905
"1415981_at"	8.802519727	8.716108348	8.774709803	8.739794381	8.699140238	8.720878239	8.645659491	8.860142118	8.875213319	8.889185563	8.714555412	8.769597212	8.729757188	8.713238733	8.647189729	8.75598353	8.771716582	8.777950045	8.835389408	8.83268159	8.67749629	8.761728928	8.775137925	8.673405563	8.753702695	8.73117714	8.698919775	8.824837152	8.548630594	8.7152623	8.962452648	8.705505651	8.73141352	8.758876389	8.722781395	8.637049714	8.899201038	8.785326355	8.796506569	8.740555457	8.702140924	8.679510158	8.750141776	8.744419874	8.749672797	8.83027303	8.845122616	8.761554247	8.69660286	8.576747226	8.610974858	8.782298149	8.804150556	8.83164651	8.784336561	8.825738762	8.858896729	8.850336005	8.824449839	8.831120233	8.678804994	8.620617394	8.557240324	8.731319261	8.777697883	8.777144304	8.83837172	8.695124173	8.935168133	8.723594379	8.689487881
"1415982_at"	7.648488372	7.586789702	7.540041631	7.654793533	7.432530663	7.448105771	7.676536393	7.7606446	7.554054853	7.633900698	7.644651953	7.498536807	7.440018325	7.627679361	7.538972769	7.471327013	7.615550945	7.536564332	7.740868183	7.541087127	7.591515831	7.522560806	7.473053627	7.527690824	7.562498365	7.580881803	7.545011189	7.525047244	7.715836752	7.51300769	7.555064754	7.519009212	7.46089061	7.564165907	7.613823579	7.525885708	7.528012877	7.597180797	7.395704991	7.505893976	7.36425293	7.315248908	7.52327959	7.408388905	7.595341685	7.628037488	7.594436924	7.522943313	7.528447083	7.386181593	7.407373413	7.506710573	7.490973767	7.49059977	7.465448171	7.511690705	7.493068539	7.583061702	7.52147965	7.485577704	7.492333768	7.411091859	7.465115561	7.528718443	7.451387202	7.633644706	7.502903659	7.524592354	7.645001453	7.468671705	7.422462712
"1415983_at"	5.341619877	5.455951599	5.585555856	5.35684633	5.323047191	5.620247997	5.050995531	5.281952524	5.528472159	5.182405982	5.488568611	5.116948301	5.353238431	5.108816747	5.343286459	5.365617624	5.159164201	5.473323956	5.06442089	4.966141958	5.354743639	5.573177583	5.176741513	5.828572503	5.701486263	6.137986418	5.918588913	6.20986313	5.622102782	5.792392481	5.51380183	5.616955004	5.775120458	5.900658961	5.722228187	5.708288889	5.775266697	6.355907125	6.599513539	5.301544103	6.045416076	5.62779142	5.659642125	5.347850758	5.908894447	6.019316601	5.496502588	5.38230572	5.461737443	5.54033588	5.497686093	5.555432227	5.542153608	5.388231052	5.213942542	5.354564752	5.296969387	5.181463711	5.305703113	5.259967206	5.447086646	5.201588888	5.448951368	5.299194	5.416611502	5.246787997	5.245404837	5.133008818	5.302664654	5.517225107	5.65202628
[truncated: 38,406,041 more chars]
